# Supplementary material for: Molecular Evolution of Protein Sequences and Codon Usage in Monkeypox Viruses
Source: Genomics Proteomics Bioinformatics. 2023 Dec 12;22(1):qzad003. doi: 10.1093/gpbjnl/qzad003 (PMC11425058; doi:10.1093/gpbjnl/qzad003)
Supplement: qzad003_Supplementary_Data [file qzad003_supplementary_data.zip]

Archive with 10 entries (10 files):
- FigureS4.jpg
- Supplementary captions.docx
- Table S1-done.docx
- Table S2-done.docx
- Table S3-done.docx
- Table S4-done.xlsx
- Table S5.pdf
- FigureS1.jpg
- FigureS2.jpg
- FigureS3.jpg
