# Supplementary material for: Molecular Evolution of Protein Sequences and Codon Usage in Monkeypox Viruses
Source: Genomics Proteomics Bioinformatics. 2023 Dec 12;22(1):qzad003. doi: 10.1093/gpbjnl/qzad003 (PMC11425058; doi:10.1093/gpbjnl/qzad003)
Supplement: qzad003_Supplementary_Data [file qzad003_supplementary_data.zip › Table S4-done.xlsx]

## Sheet: Table S4
Table S4 The MPXV genome sequences downloaded from the NCBI database
Note: NCBI, National Center for Biotechnology Information; SRA, Sequence Read Archive; dsDNA, double-stranded DNA.
Accession	Organism name	SRA accession	Submitters	Release date	Species	Genus	Family	Molecule type	Length	Sequence type	Completeness	Genotype	Segment	Publications	Geographical location	Country	Host	Isolation source	Collection date	BioSample	GenBank title
AF380138	Monkeypox virus Zaire-96-I-16		Shchelkunov,S.N., Totmenin,A.V., Babkin,I.V., Safronov,P.F., Ryazankina,O.I., Petrov,N.A., Gutorov,V.V., Uvarova,E.A., Mikheev,M.V., Sisler,J.R., Esposito,J.J., Jahrling,P.B., Moss,B., Sandakhchiev,L.S.	2001-12-12T00:00:00Z	Monkeypox virus	Orthopoxvirus	Poxviridae	dsDNA	196858	GenBank	complete			1							Monkeypox virus strain Zaire-96-I-16, complete genome
AY603973	Monkeypox virus		Chen,N., Li,G., Liszewski,M.K., Atkinson,J.P., Jahrling,P.B., Feng,Z., Schriewer,J., Buck,C., Wang,C., Lefkowitz,E.J., Esposito,J.J., Harms,T., Damon,I.K., Roper,R.L., Upton,C., Buller,R.M., Buller,R.M.L.	2004-12-30T00:00:00Z	Monkeypox virus	Orthopoxvirus	Poxviridae	dsDNA	199195	GenBank	complete			1							Monkeypox virus strain MPXV-WRAIR7-61, complete genome
AY741551	Monkeypox virus		Chen,N., Li,G., Liszewski,M.K., Atkinson,J.P., Jahrling,P.B., Feng,Z., Schriewer,J., Buck,C., Wang,C., Lefkowitz,E.J., Esposito,J.J., Harms,T., Damon,I.K., Roper,R.L., Upton,C., Buller,R.M., Buller,R.M.L.	2005-09-07T00:00:00Z	Monkeypox virus	Orthopoxvirus	Poxviridae	dsDNA	198756	GenBank	complete			1		Sierra Leone					Monkeypox virus isolate Sierra Leone, complete genome
AY753185	Monkeypox virus		Chen,N., Li,G., Liszewski,M.K., Atkinson,J.P., Jahrling,P.B., Feng,Z., Schriewer,J., Buck,C., Wang,C., Lefkowitz,E.J., Esposito,J.J., Harms,T., Damon,I.K., Roper,R.L., Upton,C., Buller,R.M., Buller,R.M.L.	2005-09-07T00:00:00Z	Monkeypox virus	Orthopoxvirus	Poxviridae	dsDNA	199469	GenBank	complete			1							Monkeypox virus strain COP-58, complete genome
DQ011153	Monkeypox virus		Likos,A.M., Sammons,S.A., Olson,V.A., Frace,A.M., Li,Y., Olsen-Rasmussen,M., Davidson,W., Galloway,R., Khristova,M.L., Reynolds,M.G., Zhao,H., Carroll,D.S., Curns,A., Formenty,P., Esposito,J.J., Regnery,R.L., Damon,I.K., Olsen-Rasmussen,M.S.	2005-09-27T00:00:00Z	Monkeypox virus	Orthopoxvirus	Poxviridae	dsDNA	198780	GenBank	complete			1			Cynomys				Monkeypox virus strain USA_2003_044, complete genome
DQ011154	Monkeypox virus		Likos,A.M., Sammons,S.A., Olson,V.A., Frace,A.M., Li,Y., Olsen-Rasmussen,M., Davidson,W., Galloway,R., Khristova,M.L., Reynolds,M.G., Zhao,H., Carroll,D.S., Curns,A., Formenty,P., Esposito,J.J., Regnery,R.L., Damon,I.K., Olsen-Rasmussen,M.S.	2005-09-27T00:00:00Z	Monkeypox virus	Orthopoxvirus	Poxviridae	dsDNA	197195	GenBank	complete			1			Homo sapiens				Monkeypox virus strain Congo_2003_358, complete genome
DQ011155	Monkeypox virus		Likos,A.M., Sammons,S.A., Olson,V.A., Frace,A.M., Li,Y., Olsen-Rasmussen,M., Davidson,W., Galloway,R., Khristova,M.L., Reynolds,M.G., Zhao,H., Carroll,D.S., Curns,A., Formenty,P., Esposito,J.J., Regnery,R.L., Damon,I.K., Olsen-Rasmussen,M.S.	2005-09-27T00:00:00Z	Monkeypox virus	Orthopoxvirus	Poxviridae	dsDNA	196967	GenBank	complete			1			Homo sapiens				Monkeypox virus strain Zaire_1979-005, complete genome
DQ011156	Monkeypox virus		Likos,A.M., Sammons,S.A., Olson,V.A., Frace,A.M., Li,Y., Olsen-Rasmussen,M., Davidson,W., Galloway,R., Khristova,M.L., Reynolds,M.G., Zhao,H., Carroll,D.S., Curns,A., Formenty,P., Esposito,J.J., Regnery,R.L., Damon,I.K., Olsen-Rasmussen,M.S.	2005-09-27T00:00:00Z	Monkeypox virus	Orthopoxvirus	Poxviridae	dsDNA	200256	GenBank	complete			1			Homo sapiens				Monkeypox virus strain Liberia_1970_184, complete genome
DQ011157	Monkeypox virus		Likos,A.M., Sammons,S.A., Olson,V.A., Frace,A.M., Li,Y., Olsen-Rasmussen,M., Davidson,W., Galloway,R., Khristova,M.L., Reynolds,M.G., Zhao,H., Carroll,D.S., Curns,A., Formenty,P., Esposito,J.J., Regnery,R.L., Damon,I.K., Olsen-Rasmussen,M.S.	2005-09-27T00:00:00Z	Monkeypox virus	Orthopoxvirus	Poxviridae	dsDNA	198780	GenBank	complete			1			Homo sapiens				Monkeypox virus strain USA_2003_039, complete genome
HM172544	Monkeypox virus		Farlow,J., Ichou,M.A., Huggins,J., Ibrahim,S., Ait Ichou,M., Ibrahims,S.	2010-07-25T00:00:00Z	Monkeypox virus	Orthopoxvirus	Poxviridae	dsDNA	196959	GenBank	complete			1	Zaire	Zaire	Homo sapiens				Monkeypox virus strain Zaire 1979-005, complete genome
HQ857562	Monkeypox virus		Estep,R.D., Messaoudi,I., O'Connor,M.A., Li,H., Sprague,J., Barron,A., Engelmann,F., Yen,B., Powers,M.F., Jones,J.M., Robinson,B.A., Orzechowska,B.U., Manoharan,M., Legasse,A., Planer,S., Wilk,J., Axthelm,M.K., Wong,S.W.	2011-02-15T00:00:00Z	Monkeypox virus	Orthopoxvirus	Poxviridae	dsDNA	196849	GenBank	complete			1	Zaire	Zaire	Homo sapiens				Monkeypox virus strain V79-I-005, complete genome
HQ857563	Monkeypox virus		Estep,R.D., Messaoudi,I., O'Connor,M.A., Li,H., Sprague,J., Barron,A., Engelmann,F., Yen,B., Powers,M.F., Jones,J.M., Robinson,B.A., Orzechowska,B.U., Manoharan,M., Legasse,A., Planer,S., Wilk,J., Axthelm,M.K., Wong,S.W.	2011-02-15T00:00:00Z	Monkeypox virus	Orthopoxvirus	Poxviridae	dsDNA	196820	GenBank	complete			1					2007-10-30		Monkeypox virus strain D14L knockout, complete genome
JX878407	Monkeypox virus		Kugelman,J.R., Johnston,S.C., Mulembakani,P.M., Kisalu,N., Lee,M.S., Koroleva,G., McCarthy,S.E., Gestole,M.C., Wolfe,N.D., Fair,J.N., Schneider,B.S., Wright,L.L., Huggins,J., Whitehouse,C.A., Wemakoy,E.O., Muyembe-Tamfum,J.J., Hensley,L.E., Palacios,G.F., Rimoin,A.W., Palacios,G.	2014-01-14T00:00:00Z	Monkeypox virus	Orthopoxvirus	Poxviridae	dsDNA	196440	GenBank	complete			1	Democratic Republic of the Congo	Democratic Republic of the Congo	Homo sapiens	lesion	2006-10-09		Monkeypox virus isolate DRC 06-0950, complete genome
JX878408	Monkeypox virus		Kugelman,J.R., Johnston,S.C., Mulembakani,P.M., Kisalu,N., Lee,M.S., Koroleva,G., McCarthy,S.E., Gestole,M.C., Wolfe,N.D., Fair,J.N., Schneider,B.S., Wright,L.L., Huggins,J., Whitehouse,C.A., Wemakoy,E.O., Muyembe-Tamfum,J.J., Hensley,L.E., Palacios,G.F., Rimoin,A.W., Palacios,G.	2014-01-14T00:00:00Z	Monkeypox virus	Orthopoxvirus	Poxviridae	dsDNA	196740	GenBank	complete			1	Democratic Republic of the Congo	Democratic Republic of the Congo	Homo sapiens	lesion	2006-10-31		Monkeypox virus isolate DRC 06-0970, complete genome
JX878409	Monkeypox virus		Kugelman,J.R., Johnston,S.C., Mulembakani,P.M., Kisalu,N., Lee,M.S., Koroleva,G., McCarthy,S.E., Gestole,M.C., Wolfe,N.D., Fair,J.N., Schneider,B.S., Wright,L.L., Huggins,J., Whitehouse,C.A., Wemakoy,E.O., Muyembe-Tamfum,J.J., Hensley,L.E., Palacios,G.F., Rimoin,A.W., Palacios,G.	2014-01-14T00:00:00Z	Monkeypox virus	Orthopoxvirus	Poxviridae	dsDNA	198597	GenBank	complete			1	Democratic Republic of the Congo	Democratic Republic of the Congo	Homo sapiens	lesion	2006-11-09		Monkeypox virus isolate DRC 06-0999, complete genome
JX878410	Monkeypox virus		Kugelman,J.R., Johnston,S.C., Mulembakani,P.M., Kisalu,N., Lee,M.S., Koroleva,G., McCarthy,S.E., Gestole,M.C., Wolfe,N.D., Fair,J.N., Schneider,B.S., Wright,L.L., Huggins,J., Whitehouse,C.A., Wemakoy,E.O., Muyembe-Tamfum,J.J., Hensley,L.E., Palacios,G.F., Rimoin,A.W., Palacios,G.	2014-01-14T00:00:00Z	Monkeypox virus	Orthopoxvirus	Poxviridae	dsDNA	198886	GenBank	complete			1	Democratic Republic of the Congo	Democratic Republic of the Congo	Homo sapiens	lesion	2006-11-24		Monkeypox virus isolate DRC 06-1070, complete genome
JX878411	Monkeypox virus		Kugelman,J.R., Johnston,S.C., Mulembakani,P.M., Kisalu,N., Lee,M.S., Koroleva,G., McCarthy,S.E., Gestole,M.C., Wolfe,N.D., Fair,J.N., Schneider,B.S., Wright,L.L., Huggins,J., Whitehouse,C.A., Wemakoy,E.O., Muyembe-Tamfum,J.J., Hensley,L.E., Palacios,G.F., Rimoin,A.W., Palacios,G.	2014-01-14T00:00:00Z	Monkeypox virus	Orthopoxvirus	Poxviridae	dsDNA	198877	GenBank	complete			1	Democratic Republic of the Congo	Democratic Republic of the Congo	Homo sapiens	lesion	2006-11-30		Monkeypox virus isolate DRC 06-1075, complete genome
JX878412	Monkeypox virus		Kugelman,J.R., Johnston,S.C., Mulembakani,P.M., Kisalu,N., Lee,M.S., Koroleva,G., McCarthy,S.E., Gestole,M.C., Wolfe,N.D., Fair,J.N., Schneider,B.S., Wright,L.L., Huggins,J., Whitehouse,C.A., Wemakoy,E.O., Muyembe-Tamfum,J.J., Hensley,L.E., Palacios,G.F., Rimoin,A.W., Palacios,G.	2014-01-14T00:00:00Z	Monkeypox virus	Orthopoxvirus	Poxviridae	dsDNA	198737	GenBank	complete			1	Democratic Republic of the Congo	Democratic Republic of the Congo	Homo sapiens	lesion	2006-11-30		Monkeypox virus isolate DRC 06-1076, complete genome
JX878413	Monkeypox virus		Kugelman,J.R., Johnston,S.C., Mulembakani,P.M., Kisalu,N., Lee,M.S., Koroleva,G., McCarthy,S.E., Gestole,M.C., Wolfe,N.D., Fair,J.N., Schneider,B.S., Wright,L.L., Huggins,J., Whitehouse,C.A., Wemakoy,E.O., Muyembe-Tamfum,J.J., Hensley,L.E., Palacios,G.F., Rimoin,A.W., Palacios,G.	2014-01-14T00:00:00Z	Monkeypox virus	Orthopoxvirus	Poxviridae	dsDNA	197627	GenBank	complete			1	Democratic Republic of the Congo	Democratic Republic of the Congo	Homo sapiens	lesion	2006-12-14		Monkeypox virus isolate DRC 07-0045, complete genome
JX878414	Monkeypox virus		Kugelman,J.R., Johnston,S.C., Mulembakani,P.M., Kisalu,N., Lee,M.S., Koroleva,G., McCarthy,S.E., Gestole,M.C., Wolfe,N.D., Fair,J.N., Schneider,B.S., Wright,L.L., Huggins,J., Whitehouse,C.A., Wemakoy,E.O., Muyembe-Tamfum,J.J., Hensley,L.E., Palacios,G.F., Rimoin,A.W., Palacios,G.	2014-01-14T00:00:00Z	Monkeypox virus	Orthopoxvirus	Poxviridae	dsDNA	197910	GenBank	complete			1	Democratic Republic of the Congo	Democratic Republic of the Congo	Homo sapiens	lesion	2006-12-14		Monkeypox virus isolate DRC 07-0046, complete genome
JX878415	Monkeypox virus		Kugelman,J.R., Johnston,S.C., Mulembakani,P.M., Kisalu,N., Lee,M.S., Koroleva,G., McCarthy,S.E., Gestole,M.C., Wolfe,N.D., Fair,J.N., Schneider,B.S., Wright,L.L., Huggins,J., Whitehouse,C.A., Wemakoy,E.O., Muyembe-Tamfum,J.J., Hensley,L.E., Palacios,G.F., Rimoin,A.W., Palacios,G.	2014-01-14T00:00:00Z	Monkeypox virus	Orthopoxvirus	Poxviridae	dsDNA	197488	GenBank	complete			1	Democratic Republic of the Congo	Democratic Republic of the Congo	Homo sapiens	lesion	2006-12-26		Monkeypox virus isolate DRC 07-0092, complete genome
JX878416	Monkeypox virus		Kugelman,J.R., Johnston,S.C., Mulembakani,P.M., Kisalu,N., Lee,M.S., Koroleva,G., McCarthy,S.E., Gestole,M.C., Wolfe,N.D., Fair,J.N., Schneider,B.S., Wright,L.L., Huggins,J., Whitehouse,C.A., Wemakoy,E.O., Muyembe-Tamfum,J.J., Hensley,L.E., Palacios,G.F., Rimoin,A.W., Palacios,G.	2014-01-14T00:00:00Z	Monkeypox virus	Orthopoxvirus	Poxviridae	dsDNA	197632	GenBank	complete			1	Democratic Republic of the Congo	Democratic Republic of the Congo	Homo sapiens	lesion	2006-12-26		Monkeypox virus isolate DRC 07-0093, complete genome
JX878417	Monkeypox virus		Kugelman,J.R., Johnston,S.C., Mulembakani,P.M., Kisalu,N., Lee,M.S., Koroleva,G., McCarthy,S.E., Gestole,M.C., Wolfe,N.D., Fair,J.N., Schneider,B.S., Wright,L.L., Huggins,J., Whitehouse,C.A., Wemakoy,E.O., Muyembe-Tamfum,J.J., Hensley,L.E., Palacios,G.F., Rimoin,A.W., Palacios,G.	2014-01-14T00:00:00Z	Monkeypox virus	Orthopoxvirus	Poxviridae	dsDNA	197959	GenBank	complete			1	Democratic Republic of the Congo	Democratic Republic of the Congo	Homo sapiens	lesion	2006-12-14		Monkeypox virus isolate DRC 07-0104, complete genome
JX878418	Monkeypox virus		Kugelman,J.R., Johnston,S.C., Mulembakani,P.M., Kisalu,N., Lee,M.S., Koroleva,G., McCarthy,S.E., Gestole,M.C., Wolfe,N.D., Fair,J.N., Schneider,B.S., Wright,L.L., Huggins,J., Whitehouse,C.A., Wemakoy,E.O., Muyembe-Tamfum,J.J., Hensley,L.E., Palacios,G.F., Rimoin,A.W., Palacios,G.	2014-01-14T00:00:00Z	Monkeypox virus	Orthopoxvirus	Poxviridae	dsDNA	196740	GenBank	complete			1	Democratic Republic of the Congo	Democratic Republic of the Congo	Homo sapiens	lesion	2007-01-02		Monkeypox virus isolate DRC 07-0120, complete genome
JX878419	Monkeypox virus		Kugelman,J.R., Johnston,S.C., Mulembakani,P.M., Kisalu,N., Lee,M.S., Koroleva,G., McCarthy,S.E., Gestole,M.C., Wolfe,N.D., Fair,J.N., Schneider,B.S., Wright,L.L., Huggins,J., Whitehouse,C.A., Wemakoy,E.O., Muyembe-Tamfum,J.J., Hensley,L.E., Palacios,G.F., Rimoin,A.W., Palacios,G.	2014-01-14T00:00:00Z	Monkeypox virus	Orthopoxvirus	Poxviridae	dsDNA	196732	GenBank	complete			1	Democratic Republic of the Congo	Democratic Republic of the Congo	Homo sapiens	lesion	2007-02-10		Monkeypox virus isolate DRC 07-0275, complete genome
JX878420	Monkeypox virus		Kugelman,J.R., Johnston,S.C., Mulembakani,P.M., Kisalu,N., Lee,M.S., Koroleva,G., McCarthy,S.E., Gestole,M.C., Wolfe,N.D., Fair,J.N., Schneider,B.S., Wright,L.L., Huggins,J., Whitehouse,C.A., Wemakoy,E.O., Muyembe-Tamfum,J.J., Hensley,L.E., Palacios,G.F., Rimoin,A.W., Palacios,G.	2014-01-14T00:00:00Z	Monkeypox virus	Orthopoxvirus	Poxviridae	dsDNA	196730	GenBank	complete			1	Democratic Republic of the Congo	Democratic Republic of the Congo	Homo sapiens	lesion	2007-02-26		Monkeypox virus isolate DRC 07-0283, complete genome
JX878421	Monkeypox virus		Kugelman,J.R., Johnston,S.C., Mulembakani,P.M., Kisalu,N., Lee,M.S., Koroleva,G., McCarthy,S.E., Gestole,M.C., Wolfe,N.D., Fair,J.N., Schneider,B.S., Wright,L.L., Huggins,J., Whitehouse,C.A., Wemakoy,E.O., Muyembe-Tamfum,J.J., Hensley,L.E., Palacios,G.F., Rimoin,A.W., Palacios,G.	2014-01-14T00:00:00Z	Monkeypox virus	Orthopoxvirus	Poxviridae	dsDNA	197767	GenBank	complete			1	Democratic Republic of the Congo	Democratic Republic of the Congo	Homo sapiens	lesion	2007-03-22		Monkeypox virus isolate DRC 07-0286, complete genome
JX878422	Monkeypox virus		Kugelman,J.R., Johnston,S.C., Mulembakani,P.M., Kisalu,N., Lee,M.S., Koroleva,G., McCarthy,S.E., Gestole,M.C., Wolfe,N.D., Fair,J.N., Schneider,B.S., Wright,L.L., Huggins,J., Whitehouse,C.A., Wemakoy,E.O., Muyembe-Tamfum,J.J., Hensley,L.E., Palacios,G.F., Rimoin,A.W., Palacios,G.	2014-01-14T00:00:00Z	Monkeypox virus	Orthopoxvirus	Poxviridae	dsDNA	197346	GenBank	complete			1	Democratic Republic of the Congo	Democratic Republic of the Congo	Homo sapiens	lesion	2007-03-20		Monkeypox virus isolate DRC 07-0287, complete genome
JX878423	Monkeypox virus		Kugelman,J.R., Johnston,S.C., Mulembakani,P.M., Kisalu,N., Lee,M.S., Koroleva,G., McCarthy,S.E., Gestole,M.C., Wolfe,N.D., Fair,J.N., Schneider,B.S., Wright,L.L., Huggins,J., Whitehouse,C.A., Wemakoy,E.O., Muyembe-Tamfum,J.J., Hensley,L.E., Palacios,G.F., Rimoin,A.W., Palacios,G.	2014-01-14T00:00:00Z	Monkeypox virus	Orthopoxvirus	Poxviridae	dsDNA	196581	GenBank	complete			1	Democratic Republic of the Congo	Democratic Republic of the Congo	Homo sapiens	lesion	2007-03-25		Monkeypox virus isolate DRC 07-0337, complete genome
JX878424	Monkeypox virus		Kugelman,J.R., Johnston,S.C., Mulembakani,P.M., Kisalu,N., Lee,M.S., Koroleva,G., McCarthy,S.E., Gestole,M.C., Wolfe,N.D., Fair,J.N., Schneider,B.S., Wright,L.L., Huggins,J., Whitehouse,C.A., Wemakoy,E.O., Muyembe-Tamfum,J.J., Hensley,L.E., Palacios,G.F., Rimoin,A.W., Palacios,G.	2014-01-14T00:00:00Z	Monkeypox virus	Orthopoxvirus	Poxviridae	dsDNA	196376	GenBank	complete			1	Democratic Republic of the Congo	Democratic Republic of the Congo	Homo sapiens	lesion	2007-03-25		Monkeypox virus isolate DRC 07-0338, complete genome
JX878425	Monkeypox virus		Kugelman,J.R., Johnston,S.C., Mulembakani,P.M., Kisalu,N., Lee,M.S., Koroleva,G., McCarthy,S.E., Gestole,M.C., Wolfe,N.D., Fair,J.N., Schneider,B.S., Wright,L.L., Huggins,J., Whitehouse,C.A., Wemakoy,E.O., Muyembe-Tamfum,J.J., Hensley,L.E., Palacios,G.F., Rimoin,A.W., Palacios,G.	2014-01-14T00:00:00Z	Monkeypox virus	Orthopoxvirus	Poxviridae	dsDNA	197147	GenBank	complete			1	Democratic Republic of the Congo	Democratic Republic of the Congo	Homo sapiens	lesion	2007-04-20		Monkeypox virus isolate DRC 07-0354, complete genome
JX878426	Monkeypox virus		Kugelman,J.R., Johnston,S.C., Mulembakani,P.M., Kisalu,N., Lee,M.S., Koroleva,G., McCarthy,S.E., Gestole,M.C., Wolfe,N.D., Fair,J.N., Schneider,B.S., Wright,L.L., Huggins,J., Whitehouse,C.A., Wemakoy,E.O., Muyembe-Tamfum,J.J., Hensley,L.E., Palacios,G.F., Rimoin,A.W., Palacios,G.	2014-01-14T00:00:00Z	Monkeypox virus	Orthopoxvirus	Poxviridae	dsDNA	196747	GenBank	complete			1	Democratic Republic of the Congo	Democratic Republic of the Congo	Homo sapiens	lesion	2007-05-27		Monkeypox virus isolate DRC 07-0450, complete genome
JX878427	Monkeypox virus		Kugelman,J.R., Johnston,S.C., Mulembakani,P.M., Kisalu,N., Lee,M.S., Koroleva,G., McCarthy,S.E., Gestole,M.C., Wolfe,N.D., Fair,J.N., Schneider,B.S., Wright,L.L., Huggins,J., Whitehouse,C.A., Wemakoy,E.O., Muyembe-Tamfum,J.J., Hensley,L.E., Palacios,G.F., Rimoin,A.W., Palacios,G.	2014-01-14T00:00:00Z	Monkeypox virus	Orthopoxvirus	Poxviridae	dsDNA	197347	GenBank	complete			1	Democratic Republic of the Congo	Democratic Republic of the Congo	Homo sapiens	lesion	2007-05-25		Monkeypox virus isolate DRC 07-0480, complete genome
JX878428	Monkeypox virus		Kugelman,J.R., Johnston,S.C., Mulembakani,P.M., Kisalu,N., Lee,M.S., Koroleva,G., McCarthy,S.E., Gestole,M.C., Wolfe,N.D., Fair,J.N., Schneider,B.S., Wright,L.L., Huggins,J., Whitehouse,C.A., Wemakoy,E.O., Muyembe-Tamfum,J.J., Hensley,L.E., Palacios,G.F., Rimoin,A.W., Palacios,G.	2014-01-14T00:00:00Z	Monkeypox virus	Orthopoxvirus	Poxviridae	dsDNA	197488	GenBank	complete			1	Democratic Republic of the Congo	Democratic Republic of the Congo	Homo sapiens	lesion	2007-06-30		Monkeypox virus isolate DRC 07-0514, complete genome
JX878429	Monkeypox virus		Kugelman,J.R., Johnston,S.C., Mulembakani,P.M., Kisalu,N., Lee,M.S., Koroleva,G., McCarthy,S.E., Gestole,M.C., Wolfe,N.D., Fair,J.N., Schneider,B.S., Wright,L.L., Huggins,J., Whitehouse,C.A., Wemakoy,E.O., Muyembe-Tamfum,J.J., Hensley,L.E., Palacios,G.F., Rimoin,A.W., Palacios,G.	2014-01-14T00:00:00Z	Monkeypox virus	Orthopoxvirus	Poxviridae	dsDNA	196866	GenBank	complete			1	Democratic Republic of the Congo	Democratic Republic of the Congo	Homo sapiens	lesion	2007-09-04		Monkeypox virus isolate DRC 07-0662, complete genome
KC257459	Monkeypox virus		Nakazawa,Y., Emerson,G.L., Carroll,D.S., Zhao,H., Li,Y., Reynolds,M.G., Karem,K.L., Olson,V.A., Lash,R.R., Davidson,W.B., Smith,S.K., Levine,R.S., Regnery,R.L., Sammons,S.A., Frace,M.A., Mutasim,E.M., Karsani,M.E., Muntasir,M.O., Babiker,A.A., Opoka,L., Chowdhary,V., Damon,I.K., Karsani,M.E.M.	2013-02-20T00:00:00Z	Monkeypox virus	Orthopoxvirus	Poxviridae	dsDNA	206372	GenBank	complete			1	Sudan: Nuria	Sudan	Homo sapiens		2005		Monkeypox virus strain Sudan 2005_01, complete genome
KC257460	Monkeypox virus		Nakazawa,Y., Emerson,G.L., Carroll,D.S., Zhao,H., Li,Y., Reynolds,M.G., Karem,K.L., Olson,V.A., Lash,R.R., Davidson,W.B., Smith,S.K., Levine,R.S., Regnery,R.L., Sammons,S.A., Frace,M.A., Mutasim,E.M., Karsani,M.E., Muntasir,M.O., Babiker,A.A., Opoka,L., Chowdhary,V., Damon,I.K., Karsani,M.E.M.	2013-02-20T00:00:00Z	Monkeypox virus	Orthopoxvirus	Poxviridae	dsDNA	196487	GenBank	complete			1	Democratic Republic of the Congo: Yandongi	Democratic Republic of the Congo	Homo sapiens		1985		Monkeypox virus strain DRC Yandongi 1985, complete genome
KJ642612	Monkeypox virus		Nakazawa,Y., Mauldin,M.R., Emerson,G.L., Reynolds,M.G., Lash,R.R., Gao,J., Zhao,H., Li,Y., Muyembe,J.J., Kingebeni,P.M., Wemakoy,O., Malekani,J., Karem,K.L., Damon,I.K., Carroll,D.S., Lil,Y., Weil,R.M., Muyembe,J.-J., Kingbeni,P.M., Balilo,M.	2015-05-11T00:00:00Z	Monkeypox virus	Orthopoxvirus	Poxviridae	dsDNA	194744	GenBank	complete			1	Zaire	Zaire			1986		Monkeypox virus strain Ikubi, complete genome
KJ642613	Monkeypox virus		Nakazawa,Y., Mauldin,M.R., Emerson,G.L., Reynolds,M.G., Lash,R.R., Gao,J., Zhao,H., Li,Y., Muyembe,J.J., Kingebeni,P.M., Wemakoy,O., Malekani,J., Karem,K.L., Damon,I.K., Carroll,D.S., Lil,Y., Weil,R.M., Muyembe,J.-J., Kingbeni,P.M., Balilo,M.	2015-05-11T00:00:00Z	Monkeypox virus	Orthopoxvirus	Poxviridae	dsDNA	196442	GenBank	complete			1	Zaire	Zaire			1970		Monkeypox virus strain Congo_8, complete genome
KJ642614	Monkeypox virus		Nakazawa,Y., Mauldin,M.R., Emerson,G.L., Reynolds,M.G., Lash,R.R., Gao,J., Zhao,H., Li,Y., Muyembe,J.J., Kingebeni,P.M., Wemakoy,O., Malekani,J., Karem,K.L., Damon,I.K., Carroll,D.S., Lil,Y., Weil,R.M., Muyembe,J.-J., Kingbeni,P.M., Balilo,M.	2015-05-11T00:00:00Z	Monkeypox virus	Orthopoxvirus	Poxviridae	dsDNA	190083	GenBank	complete			1	Netherlands: Rotterdam	Netherlands			1965		Monkeypox virus strain UTC, complete genome
KJ642615	Monkeypox virus		Nakazawa,Y., Mauldin,M.R., Emerson,G.L., Reynolds,M.G., Lash,R.R., Gao,J., Zhao,H., Li,Y., Muyembe,J.J., Kingebeni,P.M., Wemakoy,O., Malekani,J., Karem,K.L., Damon,I.K., Carroll,D.S., Lil,Y., Weil,R.M., Muyembe,J.-J., Kingbeni,P.M., Balilo,M.	2015-05-11T00:00:00Z	Monkeypox virus	Orthopoxvirus	Poxviridae	dsDNA	197792	GenBank	complete			1	Nigeria	Nigeria			1978		Monkeypox virus strain W-Nigeria, complete genome
KJ642616	Monkeypox virus		Nakazawa,Y., Mauldin,M.R., Emerson,G.L., Reynolds,M.G., Lash,R.R., Gao,J., Zhao,H., Li,Y., Muyembe,J.J., Kingebeni,P.M., Wemakoy,O., Malekani,J., Karem,K.L., Damon,I.K., Carroll,D.S., Lil,Y., Weil,R.M., Muyembe,J.-J., Kingbeni,P.M., Balilo,M.	2015-05-11T00:00:00Z	Monkeypox virus	Orthopoxvirus	Poxviridae	dsDNA	198741	GenBank	complete			1	France: Paris	France			1968		Monkeypox virus strain PCH, complete genome
KJ642617	Monkeypox virus		Nakazawa,Y., Mauldin,M.R., Emerson,G.L., Reynolds,M.G., Lash,R.R., Gao,J., Zhao,H., Li,Y., Muyembe,J.J., Kingebeni,P.M., Wemakoy,O., Malekani,J., Karem,K.L., Damon,I.K., Carroll,D.S., Lil,Y., Weil,R.M., Muyembe,J.-J., Kingbeni,P.M., Balilo,M.	2015-05-11T00:00:00Z	Monkeypox virus	Orthopoxvirus	Poxviridae	dsDNA	197551	GenBank	complete			1	Nigeria	Nigeria			1971		Monkeypox virus strain Nigeria-SE-1971, complete genome
KJ642618	Monkeypox virus		Nakazawa,Y., Mauldin,M.R., Emerson,G.L., Reynolds,M.G., Lash,R.R., Gao,J., Zhao,H., Li,Y., Muyembe,J.J., Kingebeni,P.M., Wemakoy,O., Malekani,J., Karem,K.L., Damon,I.K., Carroll,D.S., Lil,Y., Weil,R.M., Muyembe,J.-J., Kingbeni,P.M., Balilo,M.	2015-05-11T00:00:00Z	Monkeypox virus	Orthopoxvirus	Poxviridae	dsDNA	194363	GenBank	complete			1	Cameroon	Cameroon			1990		Monkeypox virus strain Cameroon-1990, complete genome
KJ642619	Monkeypox virus		Nakazawa,Y., Mauldin,M.R., Emerson,G.L., Reynolds,M.G., Lash,R.R., Gao,J., Zhao,H., Li,Y., Muyembe,J.J., Kingebeni,P.M., Wemakoy,O., Malekani,J., Karem,K.L., Damon,I.K., Carroll,D.S., Lil,Y., Weil,R.M., Muyembe,J.-J., Kingbeni,P.M., Balilo,M.	2015-05-11T00:00:00Z	Monkeypox virus	Orthopoxvirus	Poxviridae	dsDNA	196546	GenBank	complete			1	Gabon	Gabon			1988		Monkeypox virus strain Gabon-1988, complete genome
KP849469	Monkeypox virus		Nakazawa,Y., Mauldin,M.R., Emerson,G.L., Reynolds,M.G., Lash,R.R., Gao,J., Zhao,H., Li,Y., Muyembe,J.J., Kingebeni,P.M., Wemakoy,O., Malekani,J., Karem,K.L., Damon,I.K., Carroll,D.S., Yoshinori,N., Muyembe,J.-J., Kingbeni,P.M.	2015-05-13T00:00:00Z	Monkeypox virus	Orthopoxvirus	Poxviridae	dsDNA	197422	GenBank	complete			1	Democratic Republic of the Congo	Democratic Republic of the Congo			2008		Monkeypox virus isolate Boende_DRC_2008, complete genome
KP849470	Monkeypox virus		Nakazawa,Y., Mauldin,M.R., Emerson,G.L., Reynolds,M.G., Lash,R.R., Gao,J., Zhao,H., Li,Y., Muyembe,J.J., Kingebeni,P.M., Wemakoy,O., Malekani,J., Karem,K.L., Damon,I.K., Carroll,D.S., Yoshinori,N., Muyembe,J.-J., Kingbeni,P.M.	2015-05-13T00:00:00Z	Monkeypox virus	Orthopoxvirus	Poxviridae	dsDNA	200397	GenBank	complete			1	Cote d'Ivoire	Cote d'Ivoire			1971		Monkeypox virus isolate Cote d'Ivoire_1971, complete genome
KP849471	Monkeypox virus		Nakazawa,Y., Mauldin,M.R., Emerson,G.L., Reynolds,M.G., Lash,R.R., Gao,J., Zhao,H., Li,Y., Muyembe,J.J., Kingebeni,P.M., Wemakoy,O., Malekani,J., Karem,K.L., Damon,I.K., Carroll,D.S., Yoshinori,N., Muyembe,J.-J., Kingbeni,P.M.	2015-05-13T00:00:00Z	Monkeypox virus	Orthopoxvirus	Poxviridae	dsDNA	197248	GenBank	complete			1	Democratic Republic of the Congo	Democratic Republic of the Congo			1985		Monkeypox virus isolate Yambuku_DRC_1985, complete genome
LC722946	Monkeypox virus		Kasuya,F., Negishi,A., Kumagai,R., Hasegawa,M., Fujiwara,T., Miyake,H., Nagashima,M., Sadamasu,K.	2022-08-11T00:00:00Z	Monkeypox virus	Orthopoxvirus	Poxviridae	dsDNA	197141	GenBank	complete				Japan:Tokyo	Japan	Homo sapiens	swab	2022-07-01		Monkeypox virus MPXV/human/Japan/Tokyo/TKY220091/2022 DNA, complete genome
MK783028	Monkeypox virus		Yinka-Ogunleye,A., Aruna,O., Dalhat,M., Ogoina,D., McCollum,A., Disu,Y., Mamadu,I., Akinpelu,A., Ahmad,A., Burga,J., Ndoreraho,A., Nkunzimana,E., Manneh,L., Mohammed,A., Adeoye,O., Tom-Aba,D., Silenou,B., Ipadeola,O., Saleh,M., Adeyemo,A., Nwadiutor,I., Aworabhi,N., Uke,P., John,D., Wakama,P., Reynolds,M., Mauldin,M., Doty,J., Wilkins,K., Musa,J., Khalakdina,A., Adedeji,A., Mba,N., Ojo,O., Krause…	2019-07-24T00:00:00Z	Monkeypox virus	Orthopoxvirus	Poxviridae	dsDNA	197566	GenBank	complete			1	Nigeria: Rivers State	Nigeria	Homo sapiens		2017-11-09		UNVERIFIED: Monkeypox virus strain 3019, complete genome
MK783029	Monkeypox virus		Yinka-Ogunleye,A., Aruna,O., Dalhat,M., Ogoina,D., McCollum,A., Disu,Y., Mamadu,I., Akinpelu,A., Ahmad,A., Burga,J., Ndoreraho,A., Nkunzimana,E., Manneh,L., Mohammed,A., Adeoye,O., Tom-Aba,D., Silenou,B., Ipadeola,O., Saleh,M., Adeyemo,A., Nwadiutor,I., Aworabhi,N., Uke,P., John,D., Wakama,P., Reynolds,M., Mauldin,M., Doty,J., Wilkins,K., Musa,J., Khalakdina,A., Adedeji,A., Mba,N., Ojo,O., Krause…	2019-07-24T00:00:00Z	Monkeypox virus	Orthopoxvirus	Poxviridae	dsDNA	197566	GenBank	complete			1	Nigeria: Rivers State	Nigeria	Homo sapiens		2017-12-06		UNVERIFIED: Monkeypox virus strain 3029, complete genome
MK783030	Monkeypox virus		Yinka-Ogunleye,A., Aruna,O., Dalhat,M., Ogoina,D., McCollum,A., Disu,Y., Mamadu,I., Akinpelu,A., Ahmad,A., Burga,J., Ndoreraho,A., Nkunzimana,E., Manneh,L., Mohammed,A., Adeoye,O., Tom-Aba,D., Silenou,B., Ipadeola,O., Saleh,M., Adeyemo,A., Nwadiutor,I., Aworabhi,N., Uke,P., John,D., Wakama,P., Reynolds,M., Mauldin,M., Doty,J., Wilkins,K., Musa,J., Khalakdina,A., Adedeji,A., Mba,N., Ojo,O., Krause…	2019-07-24T00:00:00Z	Monkeypox virus	Orthopoxvirus	Poxviridae	dsDNA	197566	GenBank	complete			1	Nigeria: Rivers State	Nigeria	Homo sapiens		2017-11-30		UNVERIFIED: Monkeypox virus strain 3025, complete genome
MK783031	Monkeypox virus		Yinka-Ogunleye,A., Aruna,O., Dalhat,M., Ogoina,D., McCollum,A., Disu,Y., Mamadu,I., Akinpelu,A., Ahmad,A., Burga,J., Ndoreraho,A., Nkunzimana,E., Manneh,L., Mohammed,A., Adeoye,O., Tom-Aba,D., Silenou,B., Ipadeola,O., Saleh,M., Adeyemo,A., Nwadiutor,I., Aworabhi,N., Uke,P., John,D., Wakama,P., Reynolds,M., Mauldin,M., Doty,J., Wilkins,K., Musa,J., Khalakdina,A., Adedeji,A., Mba,N., Ojo,O., Krause…	2019-07-24T00:00:00Z	Monkeypox virus	Orthopoxvirus	Poxviridae	dsDNA	197566	GenBank	complete			1	Nigeria: Rivers State	Nigeria	Homo sapiens		2017-11-09		UNVERIFIED: Monkeypox virus strain 3020, complete genome
MK783032	Monkeypox virus		Yinka-Ogunleye,A., Aruna,O., Dalhat,M., Ogoina,D., McCollum,A., Disu,Y., Mamadu,I., Akinpelu,A., Ahmad,A., Burga,J., Ndoreraho,A., Nkunzimana,E., Manneh,L., Mohammed,A., Adeoye,O., Tom-Aba,D., Silenou,B., Ipadeola,O., Saleh,M., Adeyemo,A., Nwadiutor,I., Aworabhi,N., Uke,P., John,D., Wakama,P., Reynolds,M., Mauldin,M., Doty,J., Wilkins,K., Musa,J., Khalakdina,A., Adedeji,A., Mba,N., Ojo,O., Krause…	2019-07-24T00:00:00Z	Monkeypox virus	Orthopoxvirus	Poxviridae	dsDNA	197566	GenBank	complete			1	Nigeria: Rivers State	Nigeria	Homo sapiens		2017-11-01		UNVERIFIED: Monkeypox virus strain 3030, complete genome
MN346690	Monkeypox virus		Patrono,L.V., Pleh,K., Samuni,L., Ulrich,M., Roethemeier,C., Sachse,A., Muschter,S., Nitsche,A., Couacy-Hymann,E., Boesch,C., Wittig,R.M., Calvignac-Spencer,S., Leendertz,F.H.	2020-03-17T00:00:00Z	Monkeypox virus	Orthopoxvirus	Poxviridae	dsDNA	198441	GenBank	complete				Cote d'Ivoire	Cote d'Ivoire	Pan troglodytes verus		2017-03-13		UNVERIFIED: Monkeypox virus isolate MPXV_TNP_2017_North_Bic, complete genome
MN346692	Monkeypox virus		Patrono,L.V., Pleh,K., Samuni,L., Ulrich,M., Roethemeier,C., Sachse,A., Muschter,S., Nitsche,A., Couacy-Hymann,E., Boesch,C., Wittig,R.M., Calvignac-Spencer,S., Leendertz,F.H.	2020-03-17T00:00:00Z	Monkeypox virus	Orthopoxvirus	Poxviridae	dsDNA	198412	GenBank	complete				Cote d'Ivoire	Cote d'Ivoire	Pan troglodytes verus		2017-03-05		UNVERIFIED: Monkeypox virus isolate MPXV_TNP_2017_North_Mama, complete genome
MN346693	Monkeypox virus		Patrono,L.V., Pleh,K., Samuni,L., Ulrich,M., Roethemeier,C., Sachse,A., Muschter,S., Nitsche,A., Couacy-Hymann,E., Boesch,C., Wittig,R.M., Calvignac-Spencer,S., Leendertz,F.H.	2020-03-17T00:00:00Z	Monkeypox virus	Orthopoxvirus	Poxviridae	dsDNA	193146	GenBank	complete				Cote d'Ivoire	Cote d'Ivoire	Pan troglodytes verus		2017-04-08		UNVERIFIED: Monkeypox virus isolate MPXV_TNP_2017_North_Ponan, complete genome
MN346694	Monkeypox virus		Patrono,L.V., Pleh,K., Samuni,L., Ulrich,M., Roethemeier,C., Sachse,A., Muschter,S., Nitsche,A., Couacy-Hymann,E., Boesch,C., Wittig,R.M., Calvignac-Spencer,S., Leendertz,F.H.	2020-03-17T00:00:00Z	Monkeypox virus	Orthopoxvirus	Poxviridae	dsDNA	198406	GenBank	complete				Cote d'Ivoire	Cote d'Ivoire	Pan troglodytes verus		2017-03-28		UNVERIFIED: Monkeypox virus isolate MPXV_TNP_2017_North_Saro, complete genome
MN346695	Monkeypox virus		Patrono,L.V., Pleh,K., Samuni,L., Ulrich,M., Roethemeier,C., Sachse,A., Muschter,S., Nitsche,A., Couacy-Hymann,E., Boesch,C., Wittig,R.M., Calvignac-Spencer,S., Leendertz,F.H.	2020-03-17T00:00:00Z	Monkeypox virus	Orthopoxvirus	Poxviridae	dsDNA	198361	GenBank	complete				Cote d'Ivoire	Cote d'Ivoire	Pan troglodytes verus		2017-04-02		UNVERIFIED: Monkeypox virus isolate MPXV_TNP_2017_North_Sidonie, complete genome
MN346696	Monkeypox virus		Patrono,L.V., Pleh,K., Samuni,L., Ulrich,M., Roethemeier,C., Sachse,A., Muschter,S., Nitsche,A., Couacy-Hymann,E., Boesch,C., Wittig,R.M., Calvignac-Spencer,S., Leendertz,F.H.	2020-03-17T00:00:00Z	Monkeypox virus	Orthopoxvirus	Poxviridae	dsDNA	198365	GenBank	complete				Cote d'Ivoire	Cote d'Ivoire	Pan troglodytes verus		2017-04-03		UNVERIFIED: Monkeypox virus isolate MPXV_TNP_2017_North_Surprise_1, complete genome
MN346698	Monkeypox virus		Patrono,L.V., Pleh,K., Samuni,L., Ulrich,M., Roethemeier,C., Sachse,A., Muschter,S., Nitsche,A., Couacy-Hymann,E., Boesch,C., Wittig,R.M., Calvignac-Spencer,S., Leendertz,F.H.	2020-03-17T00:00:00Z	Monkeypox virus	Orthopoxvirus	Poxviridae	dsDNA	198298	GenBank	complete				Cote d'Ivoire	Cote d'Ivoire	Pan troglodytes verus		2017-01-24		UNVERIFIED: Monkeypox virus isolate MPXV_TNP_2017_South_Pushkin, complete genome
MN346699	Monkeypox virus		Patrono,L.V., Pleh,K., Samuni,L., Ulrich,M., Roethemeier,C., Sachse,A., Muschter,S., Nitsche,A., Couacy-Hymann,E., Boesch,C., Wittig,R.M., Calvignac-Spencer,S., Leendertz,F.H.	2020-03-17T00:00:00Z	Monkeypox virus	Orthopoxvirus	Poxviridae	dsDNA	198298	GenBank	complete				Cote d'Ivoire	Cote d'Ivoire	Pan troglodytes verus		2017-01-23		UNVERIFIED: Monkeypox virus isolate MPXV_TNP_2017_South_Ravel_1, complete genome
MN346700	Monkeypox virus		Patrono,L.V., Pleh,K., Samuni,L., Ulrich,M., Roethemeier,C., Sachse,A., Muschter,S., Nitsche,A., Couacy-Hymann,E., Boesch,C., Wittig,R.M., Calvignac-Spencer,S., Leendertz,F.H.	2020-03-17T00:00:00Z	Monkeypox virus	Orthopoxvirus	Poxviridae	dsDNA	198298	GenBank	complete				Cote d'Ivoire	Cote d'Ivoire	Pan troglodytes verus		2017-01-31		UNVERIFIED: Monkeypox virus isolate MPXV_TNP_2017_South_Ravel_2, complete genome
MN346702	Monkeypox virus		Patrono,L.V., Pleh,K., Samuni,L., Ulrich,M., Roethemeier,C., Sachse,A., Muschter,S., Nitsche,A., Couacy-Hymann,E., Boesch,C., Wittig,R.M., Calvignac-Spencer,S., Leendertz,F.H.	2020-03-17T00:00:00Z	Monkeypox virus	Orthopoxvirus	Poxviridae	dsDNA	198312	GenBank	complete				Cote d'Ivoire	Cote d'Ivoire	Pan troglodytes verus		2018-05-11		UNVERIFIED: Monkeypox virus isolate MPXV_TNP_2018_East_Paddy, complete genome
MN648051	Monkeypox virus		Cohen Gihon,I., Israeli,O., Shifman,O., Erez,N., Melamed,S., Paran,N., Beth-Din,A., Zvi,A.	2019-12-07T00:00:00Z	Monkeypox virus	Orthopoxvirus	Poxviridae	dsDNA	197417	GenBank	complete				Israel	Israel	Homo sapiens		2018-10-04		Monkeypox virus strain Israel_2018, complete genome
MT903337	Monkeypox virus		Mauldin,M.R., McCollum,A.M., Nakazawa,Y.J., Mandra,A., Whitehouse,E.R., Davidson,W., Zhao,H., Gao,J., Li,Y., Doty,J., Yinka-Ogunleye,A., Akinpelu,A., Aruna,O., Naidoo,D., Lewandowski,K., Afrough,B., Graham,V., Aarons,E., Hewson,R., Vipond,R., Dunning,J., Chand,M., Brown,C., Cohen-Gihon,I., Erez,N., Shifman,O., Israeli,O., Sharon,M., Schwartz,E., Beth-Din,A., Zvi,A., Mak,T.M., Ng,Y.K., Cui,L., Lin…	2020-09-15T00:00:00Z	Monkeypox virus	Orthopoxvirus	Poxviridae	dsDNA	197547	GenBank	complete			1	Nigeria: FCT	Nigeria	Homo sapiens				Monkeypox virus isolate MPXV-M2940_FCT, complete genome
MT903338	Monkeypox virus		Mauldin,M.R., McCollum,A.M., Nakazawa,Y.J., Mandra,A., Whitehouse,E.R., Davidson,W., Zhao,H., Gao,J., Li,Y., Doty,J., Yinka-Ogunleye,A., Akinpelu,A., Aruna,O., Naidoo,D., Lewandowski,K., Afrough,B., Graham,V., Aarons,E., Hewson,R., Vipond,R., Dunning,J., Chand,M., Brown,C., Cohen-Gihon,I., Erez,N., Shifman,O., Israeli,O., Sharon,M., Schwartz,E., Beth-Din,A., Zvi,A., Mak,T.M., Ng,Y.K., Cui,L., Lin…	2020-09-15T00:00:00Z	Monkeypox virus	Orthopoxvirus	Poxviridae	dsDNA	197559	GenBank	complete			1	Nigeria: Lagos State	Nigeria	Homo sapiens				Monkeypox virus isolate MPXV-M2957_Lagos, complete genome
MT903339	Monkeypox virus		Mauldin,M.R., McCollum,A.M., Nakazawa,Y.J., Mandra,A., Whitehouse,E.R., Davidson,W., Zhao,H., Gao,J., Li,Y., Doty,J., Yinka-Ogunleye,A., Akinpelu,A., Aruna,O., Naidoo,D., Lewandowski,K., Afrough,B., Graham,V., Aarons,E., Hewson,R., Vipond,R., Dunning,J., Chand,M., Brown,C., Cohen-Gihon,I., Erez,N., Shifman,O., Israeli,O., Sharon,M., Schwartz,E., Beth-Din,A., Zvi,A., Mak,T.M., Ng,Y.K., Cui,L., Lin…	2020-09-15T00:00:00Z	Monkeypox virus	Orthopoxvirus	Poxviridae	dsDNA	197556	GenBank	complete			1	Nigeria: Delta State	Nigeria	Homo sapiens				Monkeypox virus isolate MPXV-M3021_Delta, complete genome
MT903340	Monkeypox virus		Mauldin,M.R., McCollum,A.M., Nakazawa,Y.J., Mandra,A., Whitehouse,E.R., Davidson,W., Zhao,H., Gao,J., Li,Y., Doty,J., Yinka-Ogunleye,A., Akinpelu,A., Aruna,O., Naidoo,D., Lewandowski,K., Afrough,B., Graham,V., Aarons,E., Hewson,R., Vipond,R., Dunning,J., Chand,M., Brown,C., Cohen-Gihon,I., Erez,N., Shifman,O., Israeli,O., Sharon,M., Schwartz,E., Beth-Din,A., Zvi,A., Mak,T.M., Ng,Y.K., Cui,L., Lin…	2020-09-15T00:00:00Z	Monkeypox virus	Orthopoxvirus	Poxviridae	dsDNA	197209	GenBank	complete			1	Nigeria: Rivers State	Nigeria	Homo sapiens				Monkeypox virus isolate MPXV-M5312_HM12_Rivers, complete genome
MT903341	Monkeypox virus		Mauldin,M.R., McCollum,A.M., Nakazawa,Y.J., Mandra,A., Whitehouse,E.R., Davidson,W., Zhao,H., Gao,J., Li,Y., Doty,J., Yinka-Ogunleye,A., Akinpelu,A., Aruna,O., Naidoo,D., Lewandowski,K., Afrough,B., Graham,V., Aarons,E., Hewson,R., Vipond,R., Dunning,J., Chand,M., Brown,C., Cohen-Gihon,I., Erez,N., Shifman,O., Israeli,O., Sharon,M., Schwartz,E., Beth-Din,A., Zvi,A., Mak,T.M., Ng,Y.K., Cui,L., Lin…	2020-09-15T00:00:00Z	Monkeypox virus	Orthopoxvirus	Poxviridae	dsDNA	185309	GenBank	complete			1	Nigeria: Bayelsa State	Nigeria	Homo sapiens				Monkeypox virus isolate MPXV-M5320_M15_Bayelsa, complete genome
MT903342	Monkeypox virus		Mauldin,M.R., McCollum,A.M., Nakazawa,Y.J., Mandra,A., Whitehouse,E.R., Davidson,W., Zhao,H., Gao,J., Li,Y., Doty,J., Yinka-Ogunleye,A., Akinpelu,A., Aruna,O., Naidoo,D., Lewandowski,K., Afrough,B., Graham,V., Aarons,E., Hewson,R., Vipond,R., Dunning,J., Chand,M., Brown,C., Cohen-Gihon,I., Erez,N., Shifman,O., Israeli,O., Sharon,M., Schwartz,E., Beth-Din,A., Zvi,A., Mak,T.M., Ng,Y.K., Cui,L., Lin…	2020-09-15T00:00:00Z	Monkeypox virus	Orthopoxvirus	Poxviridae	dsDNA	197309	GenBank	complete			1	Singapore	Singapore	Homo sapiens				Monkeypox virus isolate MPXV-Singapore, complete genome
MT903343	Monkeypox virus		Mauldin,M.R., McCollum,A.M., Nakazawa,Y.J., Mandra,A., Whitehouse,E.R., Davidson,W., Zhao,H., Gao,J., Li,Y., Doty,J., Yinka-Ogunleye,A., Akinpelu,A., Aruna,O., Naidoo,D., Lewandowski,K., Afrough,B., Graham,V., Aarons,E., Hewson,R., Vipond,R., Dunning,J., Chand,M., Brown,C., Cohen-Gihon,I., Erez,N., Shifman,O., Israeli,O., Sharon,M., Schwartz,E., Beth-Din,A., Zvi,A., Mak,T.M., Ng,Y.K., Cui,L., Lin…	2020-09-15T00:00:00Z	Monkeypox virus	Orthopoxvirus	Poxviridae	dsDNA	197134	GenBank	complete			1	United Kingdom: Great Britain	United Kingdom	Homo sapiens				Monkeypox virus isolate MPXV-UK_P1, complete genome
MT903344	Monkeypox virus		Mauldin,M.R., McCollum,A.M., Nakazawa,Y.J., Mandra,A., Whitehouse,E.R., Davidson,W., Zhao,H., Gao,J., Li,Y., Doty,J., Yinka-Ogunleye,A., Akinpelu,A., Aruna,O., Naidoo,D., Lewandowski,K., Afrough,B., Graham,V., Aarons,E., Hewson,R., Vipond,R., Dunning,J., Chand,M., Brown,C., Cohen-Gihon,I., Erez,N., Shifman,O., Israeli,O., Sharon,M., Schwartz,E., Beth-Din,A., Zvi,A., Mak,T.M., Ng,Y.K., Cui,L., Lin…	2020-09-15T00:00:00Z	Monkeypox virus	Orthopoxvirus	Poxviridae	dsDNA	197233	GenBank	complete			1	United Kingdom: Great Britain	United Kingdom	Homo sapiens				Monkeypox virus isolate MPXV-UK_P2, complete genome
MT903345	Monkeypox virus		Mauldin,M.R., McCollum,A.M., Nakazawa,Y.J., Mandra,A., Whitehouse,E.R., Davidson,W., Zhao,H., Gao,J., Li,Y., Doty,J., Yinka-Ogunleye,A., Akinpelu,A., Aruna,O., Naidoo,D., Lewandowski,K., Afrough,B., Graham,V., Aarons,E., Hewson,R., Vipond,R., Dunning,J., Chand,M., Brown,C., Cohen-Gihon,I., Erez,N., Shifman,O., Israeli,O., Sharon,M., Schwartz,E., Beth-Din,A., Zvi,A., Mak,T.M., Ng,Y.K., Cui,L., Lin…	2020-09-15T00:00:00Z	Monkeypox virus	Orthopoxvirus	Poxviridae	dsDNA	197205	GenBank	complete			1	United Kingdom: Great Britain	United Kingdom	Homo sapiens				Monkeypox virus isolate MPXV-UK_P3, complete genome
MT903346	Monkeypox virus		Mauldin,M.R., McCollum,A.M., Nakazawa,Y.J., Mandra,A., Whitehouse,E.R., Davidson,W., Zhao,H., Gao,J., Li,Y., Doty,J., Yinka-Ogunleye,A., Akinpelu,A., Aruna,O., Naidoo,D., Lewandowski,K., Afrough,B., Graham,V., Aarons,E., Hewson,R., Vipond,R., Dunning,J., Chand,M., Brown,C., Cohen-Gihon,I., Erez,N., Shifman,O., Israeli,O., Sharon,M., Schwartz,E., Beth-Din,A., Zvi,A., Mak,T.M., Ng,Y.K., Cui,L., Lin…	2020-09-15T00:00:00Z	Monkeypox virus	Orthopoxvirus	Poxviridae	dsDNA	198778	GenBank	complete			1	USA	USA	Cricetomys gambianus				Monkeypox virus isolate MPXV-USA2003_099_Gambian_Rat, complete genome
MT903347	Monkeypox virus		Mauldin,M.R., McCollum,A.M., Nakazawa,Y.J., Mandra,A., Whitehouse,E.R., Davidson,W., Zhao,H., Gao,J., Li,Y., Doty,J., Yinka-Ogunleye,A., Akinpelu,A., Aruna,O., Naidoo,D., Lewandowski,K., Afrough,B., Graham,V., Aarons,E., Hewson,R., Vipond,R., Dunning,J., Chand,M., Brown,C., Cohen-Gihon,I., Erez,N., Shifman,O., Israeli,O., Sharon,M., Schwartz,E., Beth-Din,A., Zvi,A., Mak,T.M., Ng,Y.K., Cui,L., Lin…	2020-09-15T00:00:00Z	Monkeypox virus	Orthopoxvirus	Poxviridae	dsDNA	198780	GenBank	complete			1	USA	USA	Gliridae				Monkeypox virus isolate MPXV-USA2003_099_Dormouse, complete genome
MT903348	Monkeypox virus		Mauldin,M.R., McCollum,A.M., Nakazawa,Y.J., Mandra,A., Whitehouse,E.R., Davidson,W., Zhao,H., Gao,J., Li,Y., Doty,J., Yinka-Ogunleye,A., Akinpelu,A., Aruna,O., Naidoo,D., Lewandowski,K., Afrough,B., Graham,V., Aarons,E., Hewson,R., Vipond,R., Dunning,J., Chand,M., Brown,C., Cohen-Gihon,I., Erez,N., Shifman,O., Israeli,O., Sharon,M., Schwartz,E., Beth-Din,A., Zvi,A., Mak,T.M., Ng,Y.K., Cui,L., Lin…	2020-09-15T00:00:00Z	Monkeypox virus	Orthopoxvirus	Poxviridae	dsDNA	198780	GenBank	complete			1	USA	USA	Funisciurus				Monkeypox virus isolate MPXV-USA2003_099_Rope_Squirrel, complete genome
NC_003310	Monkeypox virus		Senkevich,T.G., Yutin,N., Wolf,Y.I., Koonin,E.V., Moss,B., Zmasek,C.M., Knipe,D.M., Pellett,P.E., Scheuermann,R.H., Shchelkunov,S.N., Totmenin,A.V., Babkin,I.V., Safronov,P.F., Ryazankina,O.I., Petrov,N.A., Gutorov,V.V., Uvarova,E.A., Mikheev,M.V., Sisler,J.R., Esposito,J.J., Jahrling,P.B., Sandakhchiev,L.S.	2001-12-12T00:00:00Z	Monkeypox virus	Orthopoxvirus	Poxviridae	dsDNA	196858	RefSeq	complete			3	Zaire: Sankuru subregion, Kasdai Oriental	Zaire	Homo sapiens		1996		Monkeypox virus, complete genome
NC_063383	Monkeypox virus		Mauldin,M.R., McCollum,A.M., Nakazawa,Y.J., Mandra,A., Whitehouse,E.R., Davidson,W., Zhao,H., Gao,J., Li,Y., Doty,J., Yinka-Ogunleye,A., Akinpelu,A., Aruna,O., Naidoo,D., Lewandowski,K., Afrough,B., Graham,V., Aarons,E., Hewson,R., Vipond,R., Dunning,J., Chand,M., Brown,C., Cohen-Gihon,I., Erez,N., Shifman,O., Israeli,O., Sharon,M., Schwartz,E., Beth-Din,A., Zvi,A., Mak,T.M., Ng,Y.K., Cui,L., Lin…	2022-05-30T00:00:00Z	Monkeypox virus	Orthopoxvirus	Poxviridae	dsDNA	197209	RefSeq	complete			2	Nigeria: Rivers State	Nigeria	Homo sapiens		2018-08-01		Monkeypox virus, complete genome
ON563414	Monkeypox virus		Gigante,C.M., Smole,S., Seabolt,M.H., Wilkins,K., McCollum,A., Hutson,C., Davidson,W., Rao,A., Brown,C., Li,Y.	2022-05-20T00:00:00Z	Monkeypox virus	Orthopoxvirus	Poxviridae	dsDNA	197205	GenBank	complete				USA: MA	USA	Homo sapiens		2022-05-01	SAMN30616464	Monkeypox virus isolate MPXV_USA_2022_MA001, complete genome
ON568298	Monkeypox virus		Antwerpen,M.H., Lang,D., Zange,S., Walter,M.C., Woelfel,R.	2022-05-23T00:00:00Z	Monkeypox virus	Orthopoxvirus	Poxviridae	dsDNA	197378	GenBank	complete				Germany	Germany	Homo sapiens	skin	2022-05-19		Monkeypox virus isolate MPXV-BY-IMB25241, complete genome
ON585031	Monkeypox virus		Isidro,J., Borges,V., Pinto,M., Ferreira,R., Sobral,D., Nunes,A., Santos,J.D., Mixao,V., Santos,D., Duarte,S., Vieira,L., Borrego,M.J., Nuncio,S., Pelerito,A., Cordeiro,R., Gomes,J.P.	2022-05-24T00:00:00Z	Monkeypox virus	Orthopoxvirus	Poxviridae	dsDNA	197208	GenBank	complete				Portugal	Portugal	Homo sapiens		2022-05-15		Monkeypox virus isolate Monkeypox/PT0003/2022, complete genome
ON585032	Monkeypox virus		Isidro,J., Borges,V., Pinto,M., Ferreira,R., Sobral,D., Nunes,A., Santos,J.D., Mixao,V., Santos,D., Duarte,S., Vieira,L., Borrego,M.J., Nuncio,S., Pelerito,A., Cordeiro,R., Gomes,J.P.	2022-05-24T00:00:00Z	Monkeypox virus	Orthopoxvirus	Poxviridae	dsDNA	197211	GenBank	complete				Portugal	Portugal	Homo sapiens		2022-05-17		Monkeypox virus isolate Monkeypox/PT0004/2022, complete genome
ON585033	Monkeypox virus		Isidro,J., Borges,V., Pinto,M., Ferreira,R., Sobral,D., Nunes,A., Santos,J.D., Mixao,V., Santos,D., Duarte,S., Vieira,L., Borrego,M.J., Nuncio,S., Pelerito,A., Cordeiro,R., Gomes,J.P.	2022-05-24T00:00:00Z	Monkeypox virus	Orthopoxvirus	Poxviridae	dsDNA	197220	GenBank	complete				Portugal	Portugal	Homo sapiens		2022-05-15		Monkeypox virus isolate Monkeypox/PT0006/2022, complete genome
ON585034	Monkeypox virus		Isidro,J., Borges,V., Pinto,M., Ferreira,R., Sobral,D., Nunes,A., Santos,J.D., Mixao,V., Santos,D., Duarte,S., Vieira,L., Borrego,M.J., Nuncio,S., Pelerito,A., Cordeiro,R., Gomes,J.P.	2022-05-24T00:00:00Z	Monkeypox virus	Orthopoxvirus	Poxviridae	dsDNA	197208	GenBank	complete				Portugal	Portugal	Homo sapiens		2022-05-15		Monkeypox virus isolate Monkeypox/PT0007/2022, complete genome
ON585035	Monkeypox virus		Isidro,J., Borges,V., Pinto,M., Ferreira,R., Sobral,D., Nunes,A., Santos,J.D., Mixao,V., Santos,D., Duarte,S., Vieira,L., Borrego,M.J., Nuncio,S., Pelerito,A., Cordeiro,R., Gomes,J.P.	2022-05-24T00:00:00Z	Monkeypox virus	Orthopoxvirus	Poxviridae	dsDNA	197220	GenBank	complete				Portugal	Portugal	Homo sapiens		2022-05-15		Monkeypox virus isolate Monkeypox/PT0009/2022, complete genome
ON585037	Monkeypox virus		Isidro,J., Borges,V., Pinto,M., Ferreira,R., Sobral,D., Nunes,A., Santos,J.D., Mixao,V., Santos,D., Duarte,S., Vieira,L., Borrego,M.J., Nuncio,S., Pelerito,A., Cordeiro,R., Gomes,J.P.	2022-05-24T00:00:00Z	Monkeypox virus	Orthopoxvirus	Poxviridae	dsDNA	196295	GenBank	complete				Portugal	Portugal	Homo sapiens		2022-05-15		Monkeypox virus isolate Monkeypox/PT0005/2022, complete genome
ON585038	Monkeypox virus		Isidro,J., Borges,V., Pinto,M., Ferreira,R., Sobral,D., Nunes,A., Santos,J.D., Mixao,V., Santos,D., Duarte,S., Vieira,L., Borrego,M.J., Nuncio,S., Pelerito,A., Cordeiro,R., Gomes,J.P.	2022-05-24T00:00:00Z	Monkeypox virus	Orthopoxvirus	Poxviridae	dsDNA	196305	GenBank	complete				Portugal	Portugal	Homo sapiens		2022-05-15		Monkeypox virus isolate Monkeypox/PT0008/2022, complete genome
ON602722	Monkeypox virus		Croville,G., Walch,M., Guerin,J.-L., Rousset,S., Mansuy,J.-M., Pasquier,C., Izopet,J.	2022-05-25T00:00:00Z	Monkeypox virus	Orthopoxvirus	Poxviridae	dsDNA	197103	GenBank	complete				France	France	Homo sapiens		2022-05-01		Monkeypox virus isolate MPXV_FRA_2022_TLS67, complete genome
ON609725	Monkeypox virus		Zakotnik,S., Vlaj,D., Suljic,A., Zorec,T.M., Skubic,C., Rozman,D., Korva,M., Poljak,M., Avsic Zupanc,T.	2022-05-26T00:00:00Z	Monkeypox virus	Orthopoxvirus	Poxviridae	dsDNA	197520	GenBank	complete				Slovenia	Slovenia	Homo sapiens		2022-05-23		Monkeypox virus isolate SLO, complete genome
ON619835	Monkeypox virus		Groves,N., Osman,K.L., Lewandowski,K.S., Pullan,S.T., Carter,D.P., Crook,J.M., Myers,R., Vipond,R., Chand,M.	2022-05-27T00:00:00Z	Monkeypox virus	Orthopoxvirus	Poxviridae	dsDNA	197205	GenBank	complete				United Kingdom	United Kingdom	Homo sapiens		2022-05-01		Monkeypox virus isolate MPXV_UK_2022_1, complete genome
ON619836	Monkeypox virus		Groves,N., Osman,K.L., Lewandowski,K.S., Pullan,S.T., Carter,D.P., Crook,J.M., Myers,R., Vipond,R., Chand,M.	2022-05-27T00:00:00Z	Monkeypox virus	Orthopoxvirus	Poxviridae	dsDNA	197205	GenBank	complete				United Kingdom	United Kingdom	Homo sapiens		2022-05-01		Monkeypox virus isolate MPXV_UK_2022_2, complete genome
ON619838	Monkeypox virus		Groves,N., Osman,K.L., Lewandowski,K.S., Pullan,S.T., Carter,D.P., Crook,J.M., Myers,R., Vipond,R., Chand,M.	2022-05-27T00:00:00Z	Monkeypox virus	Orthopoxvirus	Poxviridae	dsDNA	197205	GenBank	complete				United Kingdom	United Kingdom	Homo sapiens		2022-05-01		Monkeypox virus isolate MPXV_UK_2022_4, complete genome
ON622712	Monkeypox virus		Vanmechelen,B., Wawina-Bokalanga,T., Logist,A.-S., Sinnesael,R., Ysebaert,L., Verlinden,J., Bloemen,M., Maes,P.	2022-05-27T00:00:00Z	Monkeypox virus	Orthopoxvirus	Poxviridae	dsDNA	198010	GenBank	complete				Belgium	Belgium	Homo sapiens		2022-05-19		Monkeypox virus isolate MPX/UZ_REGA_1/Belgium/2022, complete genome
ON622713	Monkeypox virus		Wawina-Bokalanga,T., Vanmechelen,B., Logist,A.-S., Sinnesael,R., Ysebaert,L., Verlinden,J., Bloemen,M., Maes,P.	2022-05-27T00:00:00Z	Monkeypox virus	Orthopoxvirus	Poxviridae	dsDNA	198016	GenBank	complete				Belgium	Belgium	Homo sapiens		2022-05-22		Monkeypox virus isolate MPX/UZ_REGA_2/Belgium/2022, complete genome
ON622722	Monkeypox virus			2022-05-27T00:00:00Z	Monkeypox virus	Orthopoxvirus	Poxviridae	dsDNA	197120	GenBank	complete				France	France	Homo sapiens	skin	2022-05-22		Monkeypox virus isolate MPXV_FR_HCL0001_2022, complete genome
ON627808	Monkeypox virus		Young,E.L., Hergert,J., Oakeson,K.F.	2022-05-29T00:00:00Z	Monkeypox virus	Orthopoxvirus	Poxviridae	dsDNA	197114	GenBank	complete				USA	USA	Homo sapiens		2022-05-20	SAMN28702425	Monkeypox virus isolate MPX/human/USA/UT-UPHL-82200022/2022, complete genome
ON631241	Monkeypox virus		Zakotnik,S., Vlaj,D., Suljic,A., Zorec,T.M., Korva,M., Poljak,M., Avsic Zupanc,T.	2022-05-30T00:00:00Z	Monkeypox virus	Orthopoxvirus	Poxviridae	dsDNA	197520	GenBank	complete				Slovenia	Slovenia	Homo sapiens		2022-05-24		Monkeypox virus isolate 2022/2 SLO, complete genome
ON631963	Monkeypox virus		Hammerschlag,Y., MacLeod,G., Papadakis,G., Adnan Sanchez,A., Druce,J., Savic,I., Taiaroa,G., Roberts,J., Caly,L., Williamson,D.A., Cheng,A.C., McMahon,J.H.	2022-05-31T00:00:00Z	Monkeypox virus	Orthopoxvirus	Poxviridae	dsDNA	197443	GenBank	complete				Australia	Australia	Homo sapiens		2022-05-01		Monkeypox virus isolate MPxV/VIDRL01/2022, complete genome
ON637938	Monkeypox virus		Brinkmann,A., Kohl,C., Uddin,S., Pape,K., Schrick,L., Michel,J., Jessen,H., Schaade,L., Nitsche,A.	2022-05-31T00:00:00Z	Monkeypox virus	Orthopoxvirus	Poxviridae	dsDNA	197131	GenBank	complete				Germany	Germany	Homo sapiens	swab	2022-05-01		Monkeypox virus isolate MPXV/Germany/2022/RKI01, complete genome
ON637939	Monkeypox virus		Brinkmann,A., Kohl,C., Uddin,S., Pape,K., Schrick,L., Michel,J., Stocker,H., Schaade,L., Nitsche,A.	2022-05-31T00:00:00Z	Monkeypox virus	Orthopoxvirus	Poxviridae	dsDNA	197131	GenBank	complete				Germany	Germany	Homo sapiens	swab	2022-05-01		Monkeypox virus isolate MPXV/Germany/2022/RKI02, complete genome
ON644344	Monkeypox virus		Licastro,D., DeGasperi,M., Negri,C., Piscianz,E., Koncan,R., Dal Monego,S., Segat,L., D'Agaro,P.	2022-06-01T00:00:00Z	Monkeypox virus	Orthopoxvirus	Poxviridae	dsDNA	197417	GenBank	complete				Italy: FVG,Gorizia	Italy	Homo sapiens		2022-05-25		Monkeypox virus isolate MPXV_FVG-ITA_01_2022, complete genome
ON649709	Monkeypox virus		Isidro,J., Borges,V., Pinto,M., Sobral,D., Santos,J.D., Nunes,A., Mixao,V., Ferreira,R., Santos,D., Duarte,S., Vieira,L., Borrego,M.J., Nuncio,S., Carvalho,I.L., Pelerito,A., Cordeiro,R., Gomes,J.P.	2022-06-01T00:00:00Z	Monkeypox virus	Orthopoxvirus	Poxviridae	dsDNA	197204	GenBank	complete				Portugal	Portugal	Homo sapiens		2022-05-18		Monkeypox virus isolate Monkeypox/PT0028/2022, complete genome
ON649713	Monkeypox virus		Isidro,J., Borges,V., Pinto,M., Sobral,D., Santos,J.D., Nunes,A., Mixao,V., Ferreira,R., Santos,D., Duarte,S., Vieira,L., Borrego,M.J., Nuncio,S., Carvalho,I.L., Pelerito,A., Cordeiro,R., Gomes,J.P.	2022-06-01T00:00:00Z	Monkeypox virus	Orthopoxvirus	Poxviridae	dsDNA	196291	GenBank	complete				Portugal	Portugal	Homo sapiens		2022-05-19		Monkeypox virus isolate Monkeypox/PT0020/2022, complete genome
ON649718	Monkeypox virus		Isidro,J., Borges,V., Pinto,M., Sobral,D., Santos,J.D., Nunes,A., Mixao,V., Ferreira,R., Santos,D., Duarte,S., Vieira,L., Borrego,M.J., Nuncio,S., Carvalho,I.L., Pelerito,A., Cordeiro,R., Gomes,J.P.	2022-06-01T00:00:00Z	Monkeypox virus	Orthopoxvirus	Poxviridae	dsDNA	197204	GenBank	complete				Portugal	Portugal	Homo sapiens		2022-05-20		Monkeypox virus isolate Monkeypox/PT0018/2022, complete genome
ON649719	Monkeypox virus		Isidro,J., Borges,V., Pinto,M., Sobral,D., Santos,J.D., Nunes,A., Mixao,V., Ferreira,R., Santos,D., Duarte,S., Vieira,L., Borrego,M.J., Nuncio,S., Carvalho,I.L., Pelerito,A., Cordeiro,R., Gomes,J.P.	2022-06-01T00:00:00Z	Monkeypox virus	Orthopoxvirus	Poxviridae	dsDNA	197204	GenBank	complete				Portugal	Portugal	Homo sapiens		2022-05-23		Monkeypox virus isolate Monkeypox/PT0012/2022, complete genome
ON649720	Monkeypox virus		Isidro,J., Borges,V., Pinto,M., Sobral,D., Santos,J.D., Nunes,A., Mixao,V., Ferreira,R., Santos,D., Duarte,S., Vieira,L., Borrego,M.J., Nuncio,S., Carvalho,I.L., Pelerito,A., Cordeiro,R., Gomes,J.P.	2022-06-01T00:00:00Z	Monkeypox virus	Orthopoxvirus	Poxviridae	dsDNA	197204	GenBank	complete				Portugal	Portugal	Homo sapiens		2022-05-19		Monkeypox virus isolate Monkeypox/PT0024/2022, complete genome
ON649721	Monkeypox virus		Isidro,J., Borges,V., Pinto,M., Sobral,D., Santos,J.D., Nunes,A., Mixao,V., Ferreira,R., Santos,D., Duarte,S., Vieira,L., Borrego,M.J., Nuncio,S., Carvalho,I.L., Pelerito,A., Cordeiro,R., Gomes,J.P.	2022-06-01T00:00:00Z	Monkeypox virus	Orthopoxvirus	Poxviridae	dsDNA	197204	GenBank	complete				Portugal	Portugal	Homo sapiens		2022-05-19		Monkeypox virus isolate Monkeypox/PT0021/2022, complete genome
ON649722	Monkeypox virus		Isidro,J., Borges,V., Pinto,M., Sobral,D., Santos,J.D., Nunes,A., Mixao,V., Ferreira,R., Santos,D., Duarte,S., Vieira,L., Borrego,M.J., Nuncio,S., Carvalho,I.L., Pelerito,A., Cordeiro,R., Gomes,J.P.	2022-06-01T00:00:00Z	Monkeypox virus	Orthopoxvirus	Poxviridae	dsDNA	197204	GenBank	complete				Portugal	Portugal	Homo sapiens		2022-05-19		Monkeypox virus isolate Monkeypox/PT0022/2022, complete genome
ON649723	Monkeypox virus		Isidro,J., Borges,V., Pinto,M., Sobral,D., Santos,J.D., Nunes,A., Mixao,V., Ferreira,R., Santos,D., Duarte,S., Vieira,L., Borrego,M.J., Nuncio,S., Carvalho,I.L., Pelerito,A., Cordeiro,R., Gomes,J.P.	2022-06-01T00:00:00Z	Monkeypox virus	Orthopoxvirus	Poxviridae	dsDNA	197204	GenBank	complete				Portugal	Portugal	Homo sapiens		2022-05-20		Monkeypox virus isolate Monkeypox/PT0013/2022, complete genome
ON649724	Monkeypox virus		Isidro,J., Borges,V., Pinto,M., Sobral,D., Santos,J.D., Nunes,A., Mixao,V., Ferreira,R., Santos,D., Duarte,S., Vieira,L., Borrego,M.J., Nuncio,S., Carvalho,I.L., Pelerito,A., Cordeiro,R., Gomes,J.P.	2022-06-01T00:00:00Z	Monkeypox virus	Orthopoxvirus	Poxviridae	dsDNA	197204	GenBank	complete				Portugal	Portugal	Homo sapiens		2022-05-23		Monkeypox virus isolate Monkeypox/PT0014/2022, complete genome
ON649725	Monkeypox virus		Isidro,J., Borges,V., Pinto,M., Sobral,D., Santos,J.D., Nunes,A., Mixao,V., Ferreira,R., Santos,D., Duarte,S., Vieira,L., Borrego,M.J., Nuncio,S., Carvalho,I.L., Pelerito,A., Cordeiro,R., Gomes,J.P.	2022-06-01T00:00:00Z	Monkeypox virus	Orthopoxvirus	Poxviridae	dsDNA	197204	GenBank	complete				Portugal	Portugal	Homo sapiens		2022-05-23		Monkeypox virus isolate Monkeypox/PT0011/2022, complete genome
ON649879	Monkeypox virus		Israeli,O., Guedj-Dana,Y., Lazar,S., Shifman,O., Erez,N., Weiss,S., Paran,N., Israely,T., Schuster,O., Zvi,A., Beth-Din,A., Cohen Gihon,I.	2022-06-01T00:00:00Z	Monkeypox virus	Orthopoxvirus	Poxviridae	dsDNA	196753	GenBank	complete				Israel	Israel	Homo sapiens		2022-05-20		Monkeypox virus isolate MPXV_ISR001_2022, complete genome
ON674051	Monkeypox virus		Gigante,C.M., Lee,P., Seabolt,M.H., Wilkins,K., McCollum,A., Hutson,C., Davidson,W., Rao,A., Mendoza,R., Li,Y.	2022-06-03T00:00:00Z	Monkeypox virus	Orthopoxvirus	Poxviridae	dsDNA	197166	GenBank	complete				USA: FL	USA	Homo sapiens		2022-05-01	SAMN30616456	Monkeypox virus isolate MPXV_USA_2022_FL001, complete genome
ON675438	Monkeypox virus		Gigante,C.M., Griffin-Thomas,L.A., Seabolt,M.H., Wilkins,K., McCollum,A., Hutson,C., Davidson,W., Rao,A., Crain,J., Li,Y.	2022-06-03T00:00:00Z	Monkeypox virus	Orthopoxvirus	Poxviridae	dsDNA	196919	GenBank	complete				USA: VA	USA	Homo sapiens		2022-05-01	SAMN30616457	Monkeypox virus isolate MPXV_USA_2022_VA001, complete genome
ON676703	Monkeypox virus		Gigante,C.M., Ventura,J., Seabolt,M.H., Wilkins,K., McCollum,A., Hutson,C., Davidson,W., Rao,A., Nash,J., Li,Y.	2022-06-03T00:00:00Z	Monkeypox virus	Orthopoxvirus	Poxviridae	dsDNA	197096	GenBank	complete				USA: CA	USA	Homo sapiens		2022-05-01	SAMN30616458	Monkeypox virus isolate MPXV_USA_2022_CA001, complete genome
ON676704	Monkeypox virus		Gigante,C.M., Lee,P., Seabolt,M.H., Wilkins,K., McCollum,A., Hutson,C., Davidson,W., Rao,A., Mendoza,R., Li,Y.	2022-06-03T00:00:00Z	Monkeypox virus	Orthopoxvirus	Poxviridae	dsDNA	197176	GenBank	complete				USA: FL	USA	Homo sapiens		2022-05-01	SAMN30616459	Monkeypox virus isolate MPXV_USA_2022_FL002, complete genome
ON676705	Monkeypox virus		Gigante,C.M., Atkinson,A., Seabolt,M.H., Wilkins,K., McCollum,A., Hutson,C., Davidson,W., Rao,A., Murray,J., Li,Y.	2022-06-03T00:00:00Z	Monkeypox virus	Orthopoxvirus	Poxviridae	dsDNA	197154	GenBank	complete				USA: UT	USA	Homo sapiens		2022-05-01	SAMN30616460	Monkeypox virus isolate MPXV_USA_2022_UT001, complete genome
ON676706	Monkeypox virus		Gigante,C.M., Atkinson,A., Seabolt,M.H., Wilkins,K., McCollum,A., Hutson,C., Davidson,W., Rao,A., Murray,J., Li,Y.	2022-06-03T00:00:00Z	Monkeypox virus	Orthopoxvirus	Poxviridae	dsDNA	196996	GenBank	complete				USA: UT	USA	Homo sapiens		2022-05-01	SAMN30616461	Monkeypox virus isolate MPXV_USA_2022_UT002, complete genome
ON676707	Monkeypox virus		Gigante,C.M., Stringer,J., Seabolt,M.H., Wilkins,K., McCollum,A., Hutson,C., Davidson,W., Rao,A., Schulte,J., Li,Y.	2022-06-03T00:00:00Z	Monkeypox virus	Orthopoxvirus	Poxviridae	dsDNA	197265	GenBank	complete				USA: TX	USA	Homo sapiens		2021-07-01	SAMN30616462	Monkeypox virus isolate MPXV_USA_2021_TX, complete genome
ON676708	Monkeypox virus		Gigante,C.M., Myers,R., Seabolt,M.H., Wilkins,K., McCollum,A., Hutson,C., Davidson,W., Rao,A., Blythe,D., Li,Y.	2022-06-03T00:00:00Z	Monkeypox virus	Orthopoxvirus	Poxviridae	dsDNA	197173	GenBank	complete				USA: MD	USA	Homo sapiens		2021-11-01	SAMN30616463	Monkeypox virus isolate MPXV_USA_2021_MD, complete genome
ON682263	Monkeypox virus		Brinkmann,A., Kohl,C., Uddin,S., Pape,K., Schrick,L., Michel,J., Jessen,H., Schaade,L., Michel,A.	2022-06-06T00:00:00Z	Monkeypox virus	Orthopoxvirus	Poxviridae	dsDNA	197140	GenBank	complete				Germany	Germany	Homo sapiens		2022-05-01		Monkeypox virus isolate MPXV/Germany/2022/RKI03, complete genome
ON682265	Monkeypox virus		Brinkmann,A., Kohl,C., Uddin,S., Pape,K., Schrick,L., Michel,J., Stocker,H., Schaade,L., Nitsche,A.	2022-06-06T00:00:00Z	Monkeypox virus	Orthopoxvirus	Poxviridae	dsDNA	197140	GenBank	complete				Germany	Germany	Homo sapiens	swab	2022-05-01		Monkeypox virus isolate MPXV/Germany/2022/RKI04, complete genome
ON682266	Monkeypox virus		Brinkmann,A., Kohl,C., Uddin,S., Pape,K., Schrick,L., Michel,J., Schaade,L., Nitsche,A.	2022-06-06T00:00:00Z	Monkeypox virus	Orthopoxvirus	Poxviridae	dsDNA	197140	GenBank	complete				Germany	Germany	Homo sapiens	swab	2022-05-01		Monkeypox virus isolate MPXV/Germany/2022/RKI09, complete genome
ON682267	Monkeypox virus		Brinkmann,A., Kohl,C., Uddin,S., Pape,K., Schrick,L., Michel,J., Schaade,L., Nitsche,A.	2022-06-06T00:00:00Z	Monkeypox virus	Orthopoxvirus	Poxviridae	dsDNA	197140	GenBank	complete				Germany	Germany	Homo sapiens	swab	2022-05-01		Monkeypox virus isolate MPXV/Germany/2022/RKI010, complete genome
ON682268	Monkeypox virus		Brinkmann,A., Kohl,C., Uddin,S., Pape,K., Schrick,L., Michel,J., Schaade,L., Nitsche,A.	2022-06-06T00:00:00Z	Monkeypox virus	Orthopoxvirus	Poxviridae	dsDNA	197140	GenBank	complete				Germany	Germany	Homo sapiens	swab	2022-05-01		Monkeypox virus isolate MPXV/Germany/2022/RKI08, complete genome
ON682269	Monkeypox virus		Brinkmann,A., Kohl,C., Uddin,S., Pape,K., Schrick,L., Michel,J., Schaade,L., Nitsche,A.	2022-06-06T00:00:00Z	Monkeypox virus	Orthopoxvirus	Poxviridae	dsDNA	197140	GenBank	complete				Germany	Germany	Homo sapiens	swab	2022-05-01		Monkeypox virus isolate MPXV/Germany/2022/RKI07, complete genome
ON682270	Monkeypox virus		Brinkmann,A., Kohl,C., Uddin,S., Pape,K., Schrick,L., Michel,J., Schaade,L., Nitsche,A.	2022-06-06T00:00:00Z	Monkeypox virus	Orthopoxvirus	Poxviridae	dsDNA	197140	GenBank	complete				Germany	Germany	Homo sapiens	swab	2022-05-01		Monkeypox virus isolate MPXV/Germany/2022/RKI06, complete genome
ON694329	Monkeypox virus		Brinkmann,A., Kohl,C., Uddin,S., Pape,K., Schrick,L., Michel,J., Jessen,H., Schaade,L., Nitsche,A.	2022-06-07T00:00:00Z	Monkeypox virus	Orthopoxvirus	Poxviridae	dsDNA	197271	GenBank	complete				Germany	Germany	Homo sapiens	swab	2022-05-01		Monkeypox virus isolate MPXV/Germany/2022/RKI025, complete genome
ON694330	Monkeypox virus		Brinkmann,A., Kohl,C., Uddin,S., Pape,K., Schrick,L., Michel,J., Jessen,H., Schaade,L., Nitsche,A.	2022-06-07T00:00:00Z	Monkeypox virus	Orthopoxvirus	Poxviridae	dsDNA	197198	GenBank	complete				Germany	Germany	Homo sapiens	swab	2022-05-01		Monkeypox virus isolate MPXV/Germany/2022/RKI019, complete genome
ON694331	Monkeypox virus		Brinkmann,A., Kohl,C., Uddin,S., Pape,K., Schrick,L., Michel,J., Jessen,H., Schaade,L., Nitsche,A.	2022-06-07T00:00:00Z	Monkeypox virus	Orthopoxvirus	Poxviridae	dsDNA	197436	GenBank	complete				Germany	Germany	Homo sapiens	swab	2022-05-01		Monkeypox virus isolate MPXV/Germany/2022/RKI015, complete genome
ON694332	Monkeypox virus		Brinkmann,A., Kohl,C., Uddin,S., Pape,K., Schrick,L., Michel,J., Stocker,H., Schaade,L., Nitsche,A.	2022-06-07T00:00:00Z	Monkeypox virus	Orthopoxvirus	Poxviridae	dsDNA	197090	GenBank	complete				Germany	Germany	Homo sapiens	swab	2022-05-01		Monkeypox virus isolate MPXV/Germany/2022/RKI023, complete genome
ON694333	Monkeypox virus		Brinkmann,A., Kohl,C., Uddin,S., Pape,K., Schrick,L., Michel,J., Stocker,H., Schaade,L., Nitsche,A.	2022-06-07T00:00:00Z	Monkeypox virus	Orthopoxvirus	Poxviridae	dsDNA	197210	GenBank	complete				Germany	Germany	Homo sapiens	swab	2022-05-01		Monkeypox virus isolate MPXV/Germany/2022/RKI022, complete genome
ON694334	Monkeypox virus		Brinkmann,A., Kohl,C., Uddin,S., Pape,K., Schrick,L., Michel,J., Stocker,H., Schaade,L., Nitsche,A.	2022-06-07T00:00:00Z	Monkeypox virus	Orthopoxvirus	Poxviridae	dsDNA	197236	GenBank	complete				Germany	Germany	Homo sapiens	swab	2022-05-01		Monkeypox virus isolate MPXV/Germany/2022/RKI021, complete genome
ON694335	Monkeypox virus		Brinkmann,A., Kohl,C., Uddin,S., Pape,K., Schrick,L., Michel,J., Stocker,H., Schaade,L., Nitsche,A.	2022-06-07T00:00:00Z	Monkeypox virus	Orthopoxvirus	Poxviridae	dsDNA	196400	GenBank	complete				Germany	Germany	Homo sapiens	swab	2022-05-01		Monkeypox virus isolate MPXV/Germany/2022/RKI018, complete genome
ON694336	Monkeypox virus		Brinkmann,A., Kohl,C., Uddin,S., Pape,K., Schrick,L., Michel,J., Schaade,L., Nitsche,A.	2022-06-07T00:00:00Z	Monkeypox virus	Orthopoxvirus	Poxviridae	dsDNA	197303	GenBank	complete				Germany	Germany	Homo sapiens	swab	2022-05-01		Monkeypox virus isolate MPXV/Germany/2022/RKI024, complete genome
ON694337	Monkeypox virus		Brinkmann,A., Kohl,C., Uddin,S., Pape,K., Schrick,L., Michel,J., Schaade,L., Nitsche,A.	2022-06-07T00:00:00Z	Monkeypox virus	Orthopoxvirus	Poxviridae	dsDNA	197340	GenBank	complete				Germany	Germany	Homo sapiens	swab	2022-05-01		Monkeypox virus isolate MPXV/Germany/2022/RKI020, complete genome
ON694338	Monkeypox virus		Brinkmann,A., Kohl,C., Uddin,S., Pape,K., Schrick,L., Michel,J., Schaade,L., Nitsche,A.	2022-06-07T00:00:00Z	Monkeypox virus	Orthopoxvirus	Poxviridae	dsDNA	197434	GenBank	complete				Germany	Germany	Homo sapiens	swab	2022-05-01		Monkeypox virus isolate MPXV/Germany/2022/RKI017, complete genome
ON694339	Monkeypox virus		Brinkmann,A., Kohl,C., Uddin,S., Pape,K., Schrick,L., Michel,J., Schaade,L., Nitsche,A.	2022-06-07T00:00:00Z	Monkeypox virus	Orthopoxvirus	Poxviridae	dsDNA	197415	GenBank	complete				Germany	Germany	Homo sapiens	swab	2022-05-01		Monkeypox virus isolate MPXV/Germany/2022/RKI016, complete genome
ON694340	Monkeypox virus		Brinkmann,A., Kohl,C., Uddin,S., Pape,K., Schrick,L., Michel,J., Schaade,L., Nitsche,A.	2022-06-07T00:00:00Z	Monkeypox virus	Orthopoxvirus	Poxviridae	dsDNA	197347	GenBank	complete				Germany	Germany	Homo sapiens	swab	2022-05-01		Monkeypox virus isolate MPXV/Germany/2022/RKI014, complete genome
ON694341	Monkeypox virus		Brinkmann,A., Kohl,C., Uddin,S., Pape,K., Schrick,L., Michel,J., Schaade,L., Nitsche,A.	2022-06-07T00:00:00Z	Monkeypox virus	Orthopoxvirus	Poxviridae	dsDNA	197140	GenBank	complete				Germany	Germany	Homo sapiens	swab	2022-05-01		Monkeypox virus isolate MPXV/Germany/2022/RKI012, complete genome
ON694342	Monkeypox virus		Brinkmann,A., Kohl,C., Uddin,S., Pape,K., Schrick,L., Michel,J., Schaade,L., Nitsche,A.	2022-06-07T00:00:00Z	Monkeypox virus	Orthopoxvirus	Poxviridae	dsDNA	197180	GenBank	complete				Germany	Germany	Homo sapiens	swab	2022-05-01		Monkeypox virus isolate MPXV/Germany/2022/RKI011, complete genome
ON720849	Monkeypox virus		Buenestado-Serrano,S., Palomino-Cabrera,R., Penas-Utrilla,D., Rodriguez-Grande,J., Sola Campoy,P., Perez-Lago,L., Rodriguez-Grande,C., Herranz Martin,M., Suarez,J., Catalan,P., Munoz,P., Garcia de Viedma,D.	2022-06-09T00:00:00Z	Monkeypox virus	Orthopoxvirus	Poxviridae	dsDNA	197096	GenBank	complete				Spain	Spain	Homo sapiens		2022-05-27		Monkeypox virus isolate MpxV/Spain/MD-HGUGM-6532064/2022, complete genome
ON736420	Monkeypox virus		Croxen,M., Deo,A., Dieu,P., Dong,X., Gill,K., Granger,D., Ferrato,C., Ikkurti,V., Kanji,J., Koleva,P., Li,V., Lloyd,C., Lynch,T., Ma,R., Pabbaraju,K., Rotich,S., Sergeant,H., Shideler,S., Skitsko,T., Shokopoles,S., Tipples,G., Thayer,J., Wong,A.	2022-06-10T00:00:00Z	Monkeypox virus	Orthopoxvirus	Poxviridae	dsDNA	197205	GenBank	complete				Canada	Canada	Homo sapiens		2022-05-31		Monkeypox virus isolate MPX/2022/Canada/AB1, complete genome
ON745215	Monkeypox virus		Giombini,E., Gruber,C.E.M., Rueca,M., Gramigna,G., VIta,S., Carletti,F., D'Abramo,A., Lapa,D., Puro,V., Fabeni,L., Butera,O., Colavita,F., Meschi,S., Matusali,G., Specchiarello,E., Vairo,F., Vaia,F., Garbuglia,A.R., Nicastri,E., Antinori,A., GIrardi,E., Maggi,F.	2022-06-13T00:00:00Z	Monkeypox virus	Orthopoxvirus	Poxviridae	dsDNA	197213	GenBank	complete				Italy	Italy	Homo sapiens		2022-05-19		Monkeypox virus isolate INMI-Pt2, complete genome
ON754985	Monkeypox virus		Zakotnik,S., Vlaj,D., Suljic,A., Zorec,T.M., Korva,M., Poljak,M., Avsic Zupanc,T.	2022-06-14T00:00:00Z	Monkeypox virus	Orthopoxvirus	Poxviridae	dsDNA	197650	GenBank	complete				Slovenia	Slovenia	Homo sapiens		2022-06-01		Monkeypox virus isolate MPXV_SI2022_S4, complete genome
ON754986	Monkeypox virus		Zakotnik,S., Vlaj,D., Suljic,A., Zorec,T.M., Korva,M., Poljak,M., Avsic Zupanc,T.	2022-06-14T00:00:00Z	Monkeypox virus	Orthopoxvirus	Poxviridae	dsDNA	197611	GenBank	complete				Slovenia	Slovenia	Homo sapiens		2022-06-01		Monkeypox virus isolate MPXV_SI2022_S5, complete genome
ON754987	Monkeypox virus		Zakotnik,S., Vlaj,D., Suljic,A., Zorec,T.M., Korva,M., Poljak,M., Avsic Zupanc,T.	2022-06-14T00:00:00Z	Monkeypox virus	Orthopoxvirus	Poxviridae	dsDNA	197653	GenBank	complete				Slovenia	Slovenia	Homo sapiens		2022-05-23		Monkeypox virus isolate MPXV_SI2022_S1_VEROE6, complete genome
ON755039	Monkeypox virus		Jarjaval,F., Nolent,F., Criqui,A., Chapus,C., Lamer,O., Ferraris,O., Gorge,O.	2022-06-14T00:00:00Z	Monkeypox virus	Orthopoxvirus	Poxviridae	dsDNA	196172	GenBank	complete				France	France	Homo sapiens	feces	2022-05-19		Monkeypox virus isolate MPXV_IRBA22-11, complete genome
ON755040	Monkeypox virus		Jarjaval,F., Nolent,F., Criqui,A., Chapus,C., Lamer,O., Ferraris,O., Gorge,O.	2022-06-14T00:00:00Z	Monkeypox virus	Orthopoxvirus	Poxviridae	dsDNA	196947	GenBank	complete				France	France	Homo sapiens		2022-05-20		Monkeypox virus isolate MPXV_IRBA22-14, complete genome
ON755231	Monkeypox virus		Brinkmann,A., Kohl,C., Uddin,S., Pape,K., Schrick,L., Michel,J., Schaade,L., Nitsche,A.	2022-06-14T00:00:00Z	Monkeypox virus	Orthopoxvirus	Poxviridae	dsDNA	197140	GenBank	complete				Germany	Germany	Homo sapiens	swab	2022-06-01		Monkeypox virus isolate MPXV/Germany/2022/RKI013
ON755232	Monkeypox virus		Brinkmann,A., Kohl,C., Uddin,S., Pape,K., Schrick,L., Michel,J., Schaade,L., Nitsche,A.	2022-06-14T00:00:00Z	Monkeypox virus	Orthopoxvirus	Poxviridae	dsDNA	197140	GenBank	complete				Germany	Germany	Homo sapiens	swab	2022-06-01		Monkeypox virus isolate MPXV/Germany/2022/RKI026
ON755233	Monkeypox virus		Brinkmann,A., Kohl,C., Uddin,S., Pape,K., Schrick,L., Michel,J., Schaade,L., Nitsche,A.	2022-06-14T00:00:00Z	Monkeypox virus	Orthopoxvirus	Poxviridae	dsDNA	197140	GenBank	complete				Germany	Germany	Homo sapiens	swab	2022-06-01		Monkeypox virus isolate MPXV/Germany/2022/RKI027
ON755234	Monkeypox virus		Brinkmann,A., Kohl,C., Uddin,S., Pape,K., Schrick,L., Michel,J., Schaade,L., Nitsche,A.	2022-06-14T00:00:00Z	Monkeypox virus	Orthopoxvirus	Poxviridae	dsDNA	197140	GenBank	complete				Germany	Germany	Homo sapiens	swab	2022-06-01		Monkeypox virus isolate MPXV/Germany/2022/RKI028
ON755235	Monkeypox virus		Brinkmann,A., Kohl,C., Uddin,S., Pape,K., Schrick,L., Michel,J., Schaade,L., Nitsche,A.	2022-06-14T00:00:00Z	Monkeypox virus	Orthopoxvirus	Poxviridae	dsDNA	197140	GenBank	complete				Germany	Germany	Homo sapiens	swab	2022-06-01		Monkeypox virus isolate MPXV/Germany/2022/RKI029
ON755236	Monkeypox virus		Brinkmann,A., Kohl,C., Uddin,S., Pape,K., Schrick,L., Michel,J., Schaade,L., Nitsche,A.	2022-06-14T00:00:00Z	Monkeypox virus	Orthopoxvirus	Poxviridae	dsDNA	197140	GenBank	complete				Germany	Germany	Homo sapiens	swab	2022-06-01		Monkeypox virus isolate MPXV/Germany/2022/RKI030
ON755237	Monkeypox virus		Brinkmann,A., Kohl,C., Uddin,S., Pape,K., Schrick,L., Michel,J., Schaade,L., Nitsche,A.	2022-06-14T00:00:00Z	Monkeypox virus	Orthopoxvirus	Poxviridae	dsDNA	197140	GenBank	complete				Germany	Germany	Homo sapiens	swab	2022-06-01		Monkeypox virus isolate MPXV/Germany/2022/RKI031
ON755240	Monkeypox virus		Brinkmann,A., Kohl,C., Uddin,S., Pape,K., Schrick,L., Michel,J., Schaade,L., Nitsche,A.	2022-06-14T00:00:00Z	Monkeypox virus	Orthopoxvirus	Poxviridae	dsDNA	197140	GenBank	complete				Germany	Germany	Homo sapiens	swab	2022-06-01		Monkeypox virus isolate MPXV/Germany/2022/RKI034
ON755241	Monkeypox virus		Brinkmann,A., Kohl,C., Uddin,S., Pape,K., Schrick,L., Michel,J., Schaade,L., Nitsche,A.	2022-06-14T00:00:00Z	Monkeypox virus	Orthopoxvirus	Poxviridae	dsDNA	197140	GenBank	complete				Germany	Germany	Homo sapiens	swab	2022-06-01		Monkeypox virus isolate MPXV/Germany/2022/RKI035
ON755242	Monkeypox virus		Brinkmann,A., Kohl,C., Uddin,S., Pape,K., Schrick,L., Michel,J., Schaade,L., Nitsche,A.	2022-06-14T00:00:00Z	Monkeypox virus	Orthopoxvirus	Poxviridae	dsDNA	197140	GenBank	complete				Germany	Germany	Homo sapiens	swab	2022-06-01		Monkeypox virus isolate MPXV/Germany/2022/RKI036
ON755243	Monkeypox virus		Brinkmann,A., Kohl,C., Uddin,S., Pape,K., Schrick,L., Michel,J., Schaade,L., Nitsche,A.	2022-06-14T00:00:00Z	Monkeypox virus	Orthopoxvirus	Poxviridae	dsDNA	197140	GenBank	complete				Germany	Germany	Homo sapiens	swab	2022-06-01		Monkeypox virus isolate MPXV/Germany/2022/RKI037
ON755244	Monkeypox virus		Brinkmann,A., Kohl,C., Uddin,S., Pape,K., Schrick,L., Michel,J., Schaade,L., Nitsche,A.	2022-06-14T00:00:00Z	Monkeypox virus	Orthopoxvirus	Poxviridae	dsDNA	197140	GenBank	complete				Germany	Germany	Homo sapiens	swab	2022-06-01		Monkeypox virus isolate MPXV/Germany/2022/RKI038
ON755245	Monkeypox virus		Brinkmann,A., Kohl,C., Uddin,S., Pape,K., Schrick,L., Michel,J., Schaade,L., Nitsche,A.	2022-06-14T00:00:00Z	Monkeypox virus	Orthopoxvirus	Poxviridae	dsDNA	197140	GenBank	complete				Germany	Germany	Homo sapiens	swab	2022-06-01		Monkeypox virus isolate MPXV/Germany/2022/RKI039
ON755246	Monkeypox virus		Brinkmann,A., Kohl,C., Uddin,S., Pape,K., Schrick,L., Michel,J., Schaade,L., Nitsche,A.	2022-06-14T00:00:00Z	Monkeypox virus	Orthopoxvirus	Poxviridae	dsDNA	197140	GenBank	complete				Germany	Germany	Homo sapiens	swab	2022-06-01		Monkeypox virus isolate MPXV/Germany/2022/RKI040
ON755247	Monkeypox virus		Brinkmann,A., Kohl,C., Uddin,S., Pape,K., Schrick,L., Michel,J., Schaade,L., Nitsche,A.	2022-06-14T00:00:00Z	Monkeypox virus	Orthopoxvirus	Poxviridae	dsDNA	197140	GenBank	complete				Germany	Germany	Homo sapiens	swab	2022-06-01		Monkeypox virus isolate MPXV/Germany/2022/RKI041
ON755248	Monkeypox virus		Brinkmann,A., Kohl,C., Uddin,S., Pape,K., Schrick,L., Michel,J., Schaade,L., Nitsche,A.	2022-06-14T00:00:00Z	Monkeypox virus	Orthopoxvirus	Poxviridae	dsDNA	197140	GenBank	complete				Germany	Germany	Homo sapiens	swab	2022-06-01		Monkeypox virus isolate MPXV/Germany/2022/RKI042
ON755250	Monkeypox virus		Brinkmann,A., Kohl,C., Uddin,S., Pape,K., Schrick,L., Michel,J., Schaade,L., Nitsche,A.	2022-06-14T00:00:00Z	Monkeypox virus	Orthopoxvirus	Poxviridae	dsDNA	197140	GenBank	complete				Germany	Germany	Homo sapiens	swab	2022-06-01		Monkeypox virus isolate MPXV/Germany/2022/RKI044
ON755252	Monkeypox virus		Brinkmann,A., Kohl,C., Uddin,S., Pape,K., Schrick,L., Michel,J., Schaade,L., Nitsche,A.	2022-06-14T00:00:00Z	Monkeypox virus	Orthopoxvirus	Poxviridae	dsDNA	197140	GenBank	complete				Germany	Germany	Homo sapiens	swab	2022-06-01		Monkeypox virus isolate MPXV/Germany/2022/RKI046
ON755253	Monkeypox virus		Brinkmann,A., Kohl,C., Uddin,S., Pape,K., Schrick,L., Michel,J., Schaade,L., Nitsche,A.	2022-06-14T00:00:00Z	Monkeypox virus	Orthopoxvirus	Poxviridae	dsDNA	197140	GenBank	complete				Germany	Germany	Homo sapiens	swab	2022-06-01		Monkeypox virus isolate MPXV/Germany/2022/RKI047
ON755254	Monkeypox virus		Brinkmann,A., Kohl,C., Uddin,S., Pape,K., Schrick,L., Michel,J., Schaade,L., Nitsche,A.	2022-06-14T00:00:00Z	Monkeypox virus	Orthopoxvirus	Poxviridae	dsDNA	197140	GenBank	complete				Germany	Germany	Homo sapiens	swab	2022-06-01		Monkeypox virus isolate MPXV/Germany/2022/RKI048
ON755256	Monkeypox virus		Brinkmann,A., Kohl,C., Uddin,S., Pape,K., Schrick,L., Michel,J., Schaade,L., Nitsche,A.	2022-06-14T00:00:00Z	Monkeypox virus	Orthopoxvirus	Poxviridae	dsDNA	197140	GenBank	complete				Germany	Germany	Homo sapiens	swab	2022-06-01		Monkeypox virus isolate MPXV/Germany/2022/RKI050
ON780016	Monkeypox virus		Rueca,M., Giombini,E., Gruber,C.E.M., Gramigna,G., Mazzotta,V., Carletti,F., Lapa,D., Pittalis,S., Puro,V., Fabeni,L., Butera,O., Colavita,F., Meschi,S., Matusali,G., Specchiarello,E., Vairo,F., Vaia,F., Nicastri,E., Antinori,A., Girardi,E., Maggi,F.	2022-06-16T00:00:00Z	Monkeypox virus	Orthopoxvirus	Poxviridae	dsDNA	197212	GenBank	complete				Italy	Italy	Homo sapiens		2022-05-19		Monkeypox virus isolate INMI-Pt3, complete genome
ON780017	Monkeypox virus		Gramigna,G., Giombini,E., Gruber,C.E.M., Rueca,M., Carletti,F., Cicalini,S., Lapa,D., Puro,V., Marani,A., Fabeni,L., Butera,O., Colavita,F., Meschi,S., Matusali,G., Rivano Capparuccia,M., Specchiarello,E., Vairo,F., Vaia,F., Nicastri,E., Antinori,A., Girardi,E., Maggi,F.	2022-06-16T00:00:00Z	Monkeypox virus	Orthopoxvirus	Poxviridae	dsDNA	197298	GenBank	complete				Italy	Italy	Homo sapiens		2022-05-21		Monkeypox virus isolate INMI-Pt4, complete genome
ON782021	Monkeypox virus		Kant,R., Smura,T., Vauhkonen,H., Vapalahti,O.	2022-06-16T00:00:00Z	Monkeypox virus	Orthopoxvirus	Poxviridae	dsDNA	197193	GenBank	complete				Finland	Finland	Homo sapiens	skin	2022-05-01		Monkeypox virus isolate MPX-37/Finland/2022, complete genome
ON782022	Monkeypox virus		Kant,R., Smura,T., Vauhkonen,H., Vapalahti,O., Sironen,T.	2022-06-16T00:00:00Z	Monkeypox virus	Orthopoxvirus	Poxviridae	dsDNA	197176	GenBank	complete				Finland	Finland	Homo sapiens	skin	2022		Monkeypox virus isolate MPX-42/Finland/2022, complete genome
ON782054	Monkeypox virus		Alcoba-Florez,J., Munoz-Barrera,A., Ciuffreda,L., Rodriguez-Perez,H., Rubio-Rodriguez,L.A., Gil-Campesino,H., Garcia-Martinez de Artola,D., Inigo-Campos,A., Diez-Gil,O., Gonzalez-Montelongo,R., Valenzuela-Fernandez,A., Lorenzo-Salazar,J.M., Flores,C.	2022-06-16T00:00:00Z	Monkeypox virus	Orthopoxvirus	Poxviridae	dsDNA	190825	GenBank	complete				Spain	Spain	Homo sapiens		2022-05-31		Monkeypox virus isolate MPXV/Spain/HUNSC_ITER_0001a/2022, partial genome
ON792320	Monkeypox virus		Kufner,V., Ziltener,G., Zaheri,M., Schmutz,S., Audige,A., Bernasconi,O., Steiner,K., Huder,J., Shah,C., Capaul,R., Bloemberg,G., Boeni,J., Huber,M., Trkola,A.	2022-06-17T00:00:00Z	Monkeypox virus	Orthopoxvirus	Poxviridae	dsDNA	197179	GenBank	complete				Switzerland: ZH	Switzerland	Homo sapiens		2022-06-01		Monkeypox virus isolate hMpxV/Switzerland/ZH-UZH-IMV-3ba6449f/2022, complete genome
ON792322	Monkeypox virus		Kufner,V., Ziltener,G., Zaheri,M., Schmutz,S., Audige,A., Bernasconi,O., Steiner,K., Huder,J., Shah,C., Capaul,R., Bloemberg,G., Boeni,J., Huber,M., Trkola,A.	2022-06-17T00:00:00Z	Monkeypox virus	Orthopoxvirus	Poxviridae	dsDNA	197205	GenBank	complete				Switzerland: ZH	Switzerland	Homo sapiens		2022-06-02		Monkeypox virus isolate hMpxV/Switzerland/ZH-UZH-IMV-3ba64538/2022, complete genome
ON803413	Monkeypox virus		Knox,N., Hole,D., Duggan,A., Yadav,C., Haidl,E., Chapel,M., Graham,M., Domselaar,G.V., Jolly,G., Audet,J., Fernando,L., Antonation,K., Hagan,M., Griffiths,E., Leung,A., Safronetz,D., Eshaghi,A., Gubbay,J.B., Hasso,M., Marchand-Austin,A., Olsha,R., Patel,S.N.	2022-06-21T00:00:00Z	Monkeypox virus	Orthopoxvirus	Poxviridae	dsDNA	197199	GenBank	complete				Canada	Canada	Homo sapiens		2022-05-21	SAMN29176775	Monkeypox virus isolate MpxV/human/CAN/UN-NML-2928/2022, complete genome
ON803414	Monkeypox virus		Knox,N., Hole,D., Duggan,A., Yadav,C., Haidl,E., Chapel,M., Graham,M., Domselaar,G.V., Jolly,G., Audet,J., Fernando,L., Antonation,K., Hagan,M., Griffiths,E., Leung,A., Safronetz,D., Eshaghi,A., Gubbay,J.B., Hasso,M., Marchand-Austin,A., Olsha,R., Patel,S.N.	2022-06-21T00:00:00Z	Monkeypox virus	Orthopoxvirus	Poxviridae	dsDNA	197199	GenBank	complete				Canada	Canada	Homo sapiens		2022-05-21	SAMN29176776	Monkeypox virus isolate MpxV/human/CAN/UN-NML-2930/2022, complete genome
ON803419	Monkeypox virus		Knox,N., Duggan,A., Yadav,C., Hole,D., Haidl,E., Chapel,M., Jolly,G., Domselaar,G.V., Antonation,K., Leung,A., Fernando,L., Audet,J., Hagan,M., Graham,M., Griffiths,E., Safronetz,D., Charest,H., Levade,I., Fafard,J.	2022-06-21T00:00:00Z	Monkeypox virus	Orthopoxvirus	Poxviridae	dsDNA	197198	GenBank	complete				Canada	Canada	Homo sapiens	swab	2022-05-14	SAMN29176754	Monkeypox virus isolate MpxV/human/CAN/UN-NML-2844/2022, complete genome
ON803420	Monkeypox virus		Knox,N., Duggan,A., Yadav,C., Hole,D., Haidl,E., Chapel,M., Jolly,G., Domselaar,G.V., Antonation,K., Leung,A., Fernando,L., Audet,J., Hagan,M., Graham,M., Griffiths,E., Safronetz,D., Charest,H., Levade,I., Fafard,J.	2022-06-21T00:00:00Z	Monkeypox virus	Orthopoxvirus	Poxviridae	dsDNA	197199	GenBank	complete				Canada	Canada	Homo sapiens	blood	2022-05-19	SAMN29176755	Monkeypox virus isolate MpxV/human/CAN/UN-NML-2846/2022, complete genome
ON803424	Monkeypox virus		Knox,N., Duggan,A., Yadav,C., Hole,D., Haidl,E., Chapel,M., Jolly,G., Domselaar,G.V., Antonation,K., Leung,A., Fernando,L., Audet,J., Hagan,M., Graham,M., Griffiths,E., Safronetz,D., Charest,H., Levade,I., Fafard,J.	2022-06-21T00:00:00Z	Monkeypox virus	Orthopoxvirus	Poxviridae	dsDNA	197209	GenBank	complete				Canada	Canada	Homo sapiens	swab	2022-05-19	SAMN29176759	Monkeypox virus isolate MpxV/human/CAN/UN-NML-2852/2022, complete genome
ON803427	Monkeypox virus		Knox,N., Duggan,A., Yadav,C., Hole,D., Haidl,E., Chapel,M., Jolly,G., Domselaar,G.V., Antonation,K., Leung,A., Fernando,L., Audet,J., Hagan,M., Graham,M., Griffiths,E., Safronetz,D., Charest,H., Levade,I., Fafard,J.	2022-06-21T00:00:00Z	Monkeypox virus	Orthopoxvirus	Poxviridae	dsDNA	197221	GenBank	complete				Canada	Canada	Homo sapiens	swab	2022-05-18	SAMN29176762	Monkeypox virus isolate MpxV/human/CAN/UN-NML-2861/2022, complete genome
ON803429	Monkeypox virus		Knox,N., Duggan,A., Yadav,C., Hole,D., Haidl,E., Chapel,M., Jolly,G., Domselaar,G.V., Antonation,K., Leung,A., Fernando,L., Audet,J., Hagan,M., Graham,M., Griffiths,E., Safronetz,D., Charest,H., Levade,I., Fafard,J.	2022-06-21T00:00:00Z	Monkeypox virus	Orthopoxvirus	Poxviridae	dsDNA	197199	GenBank	complete				Canada	Canada	Homo sapiens		2022-05-19	SAMN29176764	Monkeypox virus isolate MpxV/human/CAN/UN-NML-2873/2022, complete genome
ON803430	Monkeypox virus		Knox,N., Duggan,A., Yadav,C., Hole,D., Haidl,E., Chapel,M., Jolly,G., Domselaar,G.V., Antonation,K., Leung,A., Fernando,L., Audet,J., Hagan,M., Graham,M., Griffiths,E., Safronetz,D., Charest,H., Levade,I., Fafard,J.	2022-06-21T00:00:00Z	Monkeypox virus	Orthopoxvirus	Poxviridae	dsDNA	197207	GenBank	complete				Canada	Canada	Homo sapiens		2022-05-19	SAMN29176765	Monkeypox virus isolate MpxV/human/CAN/UN-NML-2874/2022, complete genome
ON803431	Monkeypox virus		Knox,N., Duggan,A., Yadav,C., Hole,D., Haidl,E., Chapel,M., Jolly,G., Domselaar,G.V., Antonation,K., Leung,A., Fernando,L., Audet,J., Hagan,M., Graham,M., Griffiths,E., Safronetz,D., Charest,H., Levade,I., Fafard,J.	2022-06-21T00:00:00Z	Monkeypox virus	Orthopoxvirus	Poxviridae	dsDNA	197199	GenBank	complete				Canada	Canada	Homo sapiens		2022-05-20	SAMN29176766	Monkeypox virus isolate MpxV/human/CAN/UN-NML-2883/2022, complete genome
ON803432	Monkeypox virus		Knox,N., Duggan,A., Yadav,C., Hole,D., Haidl,E., Chapel,M., Jolly,G., Domselaar,G.V., Antonation,K., Leung,A., Fernando,L., Audet,J., Hagan,M., Graham,M., Griffiths,E., Safronetz,D., Charest,H., Levade,I., Fafard,J.	2022-06-21T00:00:00Z	Monkeypox virus	Orthopoxvirus	Poxviridae	dsDNA	197199	GenBank	complete				Canada	Canada	Homo sapiens		2022-05-20	SAMN29176767	Monkeypox virus isolate MpxV/human/CAN/UN-NML-2884/2022, complete genome
ON803435	Monkeypox virus		Knox,N., Duggan,A., Yadav,C., Hole,D., Haidl,E., Chapel,M., Jolly,G., Domselaar,G.V., Antonation,K., Leung,A., Fernando,L., Audet,J., Hagan,M., Graham,M., Griffiths,E., Safronetz,D., Charest,H., Levade,I., Fafard,J.	2022-06-21T00:00:00Z	Monkeypox virus	Orthopoxvirus	Poxviridae	dsDNA	197199	GenBank	complete				Canada	Canada	Homo sapiens		2022-05-20	SAMN29176770	Monkeypox virus isolate MpxV/human/CAN/UN-NML-2893/2022, complete genome
ON803437	Monkeypox virus		Knox,N., Duggan,A., Yadav,C., Hole,D., Haidl,E., Chapel,M., Jolly,G., Domselaar,G.V., Antonation,K., Leung,A., Fernando,L., Audet,J., Hagan,M., Graham,M., Griffiths,E., Safronetz,D., Charest,H., Levade,I., Fafard,J.	2022-06-21T00:00:00Z	Monkeypox virus	Orthopoxvirus	Poxviridae	dsDNA	197211	GenBank	complete				Canada	Canada	Homo sapiens		2022-05-20	SAMN29176772	Monkeypox virus isolate MpxV/human/CAN/UN-NML-2896/2022, complete genome
ON803438	Monkeypox virus		Knox,N., Duggan,A., Yadav,C., Hole,D., Haidl,E., Chapel,M., Jolly,G., Domselaar,G.V., Antonation,K., Leung,A., Fernando,L., Audet,J., Hagan,M., Graham,M., Griffiths,E., Safronetz,D., Charest,H., Levade,I., Fafard,J.	2022-06-21T00:00:00Z	Monkeypox virus	Orthopoxvirus	Poxviridae	dsDNA	197201	GenBank	complete				Canada	Canada	Homo sapiens		2022-05-20	SAMN29176773	Monkeypox virus isolate MpxV/human/CAN/UN-NML-2897/2022, complete genome
ON803439	Monkeypox virus		Knox,N., Duggan,A., Yadav,C., Hole,D., Haidl,E., Chapel,M., Jolly,G., Domselaar,G.V., Antonation,K., Leung,A., Fernando,L., Audet,J., Hagan,M., Graham,M., Griffiths,E., Safronetz,D., Charest,H., Levade,I., Fafard,J.	2022-06-21T00:00:00Z	Monkeypox virus	Orthopoxvirus	Poxviridae	dsDNA	197199	GenBank	complete				Canada	Canada	Homo sapiens		2022-05-20	SAMN29176774	Monkeypox virus isolate MpxV/human/CAN/UN-NML-2899/2022, complete genome
ON803441	Monkeypox virus		Knox,N., Duggan,A., Yadav,C., Hole,D., Haidl,E., Chapel,M., Jolly,G., Domselaar,G.V., Antonation,K., Leung,A., Fernando,L., Audet,J., Hagan,M., Graham,M., Griffiths,E., Safronetz,D., Charest,H., Levade,I., Fafard,J.	2022-06-21T00:00:00Z	Monkeypox virus	Orthopoxvirus	Poxviridae	dsDNA	197211	GenBank	complete				Canada	Canada	Homo sapiens	swab	2022-05-23	SAMN29176779	Monkeypox virus isolate MpxV/human/CAN/UN-NML-2955/2022, complete genome
ON803442	Monkeypox virus		Knox,N., Duggan,A., Yadav,C., Hole,D., Haidl,E., Chapel,M., Jolly,G., Domselaar,G.V., Antonation,K., Leung,A., Fernando,L., Audet,J., Hagan,M., Graham,M., Griffiths,E., Safronetz,D., Charest,H., Levade,I., Fafard,J.	2022-06-21T00:00:00Z	Monkeypox virus	Orthopoxvirus	Poxviridae	dsDNA	197211	GenBank	complete				Canada	Canada	Homo sapiens		2022-05-16	SAMN29176780	Monkeypox virus isolate MpxV/human/CAN/UN-NML-2967/2022, complete genome
ON803444	Monkeypox virus		Knox,N., Duggan,A., Yadav,C., Hole,D., Haidl,E., Chapel,M., Jolly,G., Domselaar,G.V., Antonation,K., Leung,A., Fernando,L., Audet,J., Hagan,M., Graham,M., Griffiths,E., Safronetz,D., Charest,H., Levade,I., Fafard,J.	2022-06-21T00:00:00Z	Monkeypox virus	Orthopoxvirus	Poxviridae	dsDNA	197182	GenBank	complete				Canada	Canada	Homo sapiens		2022-05-24	SAMN29176782	Monkeypox virus isolate MpxV/human/CAN/UN-NML-2969/2022, complete genome
ON808413	Monkeypox virus		Filipe,A., Tong,L., Vattipally,S.B., Maclean,A., Gunson,R., Holden,M.T.G., Barr,D., Ho,A., Palmarini,M., Rambaut,A., Robertson,D.L., Thomson,E.C.	2022-06-21T00:00:00Z	Monkeypox virus	Orthopoxvirus	Poxviridae	dsDNA	197131	GenBank	complete				United Kingdom	United Kingdom	Homo sapiens		2022-05-15		Monkeypox virus isolate CVR_MPXV1a, complete genome
ON808414	Monkeypox virus		Filipe,A., Tong,L., Vattipally,S.B., Maclean,A., Gunson,R., Holden,M.T.G., Barr,D., Ho,A., Palmarini,M., Rambaut,A., Robertson,D.L., Thomson,E.C.	2022-06-21T00:00:00Z	Monkeypox virus	Orthopoxvirus	Poxviridae	dsDNA	197131	GenBank	complete				United Kingdom	United Kingdom	Homo sapiens		2022-05-15		Monkeypox virus isolate CVR_MPXV1b, complete genome
ON808415	Monkeypox virus		Filipe,A., Tong,L., Vattipally,S.B., Maclean,A., Gunson,R., Holden,M.T.G., Barr,D., Ho,A., Palmarini,M., Rambaut,A., Robertson,D.L., Thomson,E.C.	2022-06-21T00:00:00Z	Monkeypox virus	Orthopoxvirus	Poxviridae	dsDNA	197131	GenBank	complete				United Kingdom	United Kingdom	Homo sapiens		2022-05-15		Monkeypox virus isolate CVR_MPXV1c, complete genome
ON808416	Monkeypox virus		Filipe,A., Tong,L., Vattipally,S.B., Maclean,A., Gunson,R., Holden,M.T.G., Barr,D., Ho,A., Palmarini,M., Rambaut,A., Robertson,D.L., Thomson,E.C.	2022-06-21T00:00:00Z	Monkeypox virus	Orthopoxvirus	Poxviridae	dsDNA	197131	GenBank	complete				United Kingdom	United Kingdom	Homo sapiens		2022-05-15		Monkeypox virus isolate CVR_MPXV1d, complete genome
ON808417	Monkeypox virus		Filipe,A., Tong,L., Vattipally,S.B., Maclean,A., Gunson,R., Holden,M.T.G., Barr,D., Ho,A., Palmarini,M., Rambaut,A., Robertson,D.L., Thomson,E.C.	2022-06-21T00:00:00Z	Monkeypox virus	Orthopoxvirus	Poxviridae	dsDNA	197131	GenBank	complete				United Kingdom	United Kingdom	Homo sapiens		2022-05-15		Monkeypox virus isolate CVR_MPXV1e, complete genome
ON813252	Monkeypox virus		Brinkmann,A., Kohl,C., Uddin,S., Pape,K., Schrick,L., Michel,J., Jessen,H., Schaade,L., Nitsche,A.	2022-06-22T00:00:00Z	Monkeypox virus	Orthopoxvirus	Poxviridae	dsDNA	197143	GenBank	complete				Germany	Germany	Homo sapiens	swab	2022-06-01		Monkeypox virus isolate MPXV/Germany/2022/RKI052, complete genome
ON813253	Monkeypox virus		Brinkmann,A., Kohl,C., Uddin,S., Pape,K., Schrick,L., Michel,J., Jessen,H., Schaade,L., Nitsche,A.	2022-06-22T00:00:00Z	Monkeypox virus	Orthopoxvirus	Poxviridae	dsDNA	197140	GenBank	complete				Germany	Germany	Homo sapiens	swab	2022-06-01		Monkeypox virus isolate MPXV/Germany/2022/RKI053, complete genome
ON813254	Monkeypox virus		Brinkmann,A., Kohl,C., Uddin,S., Pape,K., Schrick,L., Michel,J., Stocker,H., Schaade,L., Nitsche,A.	2022-06-22T00:00:00Z	Monkeypox virus	Orthopoxvirus	Poxviridae	dsDNA	197140	GenBank	complete				Germany	Germany	Homo sapiens	swab	2022-06-01		Monkeypox virus isolate MPXV/Germany/2022/RKI057, complete genome
ON813255	Monkeypox virus		Brinkmann,A., Kohl,C., Uddin,S., Pape,K., Schrick,L., Michel,J., Stocker,H., Schaade,L., Nitsche,A.	2022-06-22T00:00:00Z	Monkeypox virus	Orthopoxvirus	Poxviridae	dsDNA	197140	GenBank	complete				Germany	Germany	Homo sapiens	swab	2022-06-01		Monkeypox virus isolate MPXV/Germany/2022/RKI058, complete genome
ON813256	Monkeypox virus		Brinkmann,A., Kohl,C., Uddin,S., Pape,K., Schrick,L., Michel,J., Stocker,H., Schaade,L., Nitsche,A.	2022-06-22T00:00:00Z	Monkeypox virus	Orthopoxvirus	Poxviridae	dsDNA	197140	GenBank	complete				Germany	Germany	Homo sapiens	swab	2022-06-01		Monkeypox virus isolate MPXV/Germany/2022/RKI059, complete genome
ON813258	Monkeypox virus		Brinkmann,A., Kohl,C., Uddin,S., Pape,K., Schrick,L., Michel,J., Schaade,L., Nitsche,A.	2022-06-22T00:00:00Z	Monkeypox virus	Orthopoxvirus	Poxviridae	dsDNA	197140	GenBank	complete				Germany	Germany	Homo sapiens	swab	2022-06-01		Monkeypox virus isolate MPXV/Germany/2022/RKI054, complete genome
ON813259	Monkeypox virus		Brinkmann,A., Kohl,C., Uddin,S., Pape,K., Schrick,L., Michel,J., Schaade,L., Nitsche,A.	2022-06-22T00:00:00Z	Monkeypox virus	Orthopoxvirus	Poxviridae	dsDNA	197140	GenBank	complete				Germany	Germany	Homo sapiens	swab	2022-06-01		Monkeypox virus isolate MPXV/Germany/2022/RKI055, complete genome
ON813260	Monkeypox virus		Brinkmann,A., Kohl,C., Uddin,S., Pape,K., Schrick,L., Michel,J., Schaade,L., Nitsche,A.	2022-06-22T00:00:00Z	Monkeypox virus	Orthopoxvirus	Poxviridae	dsDNA	197140	GenBank	complete				Germany	Germany	Homo sapiens	swab	2022-06-01		Monkeypox virus isolate MPXV/Germany/2022/RKI056, complete genome
ON813261	Monkeypox virus		Brinkmann,A., Kohl,C., Uddin,S., Pape,K., Schrick,L., Michel,J., Schaade,L., Nitsche,A.	2022-06-22T00:00:00Z	Monkeypox virus	Orthopoxvirus	Poxviridae	dsDNA	197140	GenBank	complete				Germany	Germany	Homo sapiens	swab	2022-06-01		Monkeypox virus isolate MPXV/Germany/2022/RKI061, complete genome
ON813262	Monkeypox virus		Brinkmann,A., Kohl,C., Uddin,S., Pape,K., Schrick,L., Michel,J., Schaade,L., Nitsche,A.	2022-06-22T00:00:00Z	Monkeypox virus	Orthopoxvirus	Poxviridae	dsDNA	197140	GenBank	complete				Germany	Germany	Homo sapiens	swab	2022-06-01		Monkeypox virus isolate MPXV/Germany/2022/RKI062, complete genome
ON813263	Monkeypox virus		Brinkmann,A., Kohl,C., Uddin,S., Pape,K., Schrick,L., Michel,J., Schaade,L., Nitsche,A.	2022-06-22T00:00:00Z	Monkeypox virus	Orthopoxvirus	Poxviridae	dsDNA	197139	GenBank	complete				Germany	Germany	Homo sapiens	swab	2022-06-01		Monkeypox virus isolate MPXV/Germany/2022/RKI063, complete genome
ON813264	Monkeypox virus		Brinkmann,A., Kohl,C., Uddin,S., Pape,K., Schrick,L., Michel,J., Schaade,L., Nitsche,A.	2022-06-22T00:00:00Z	Monkeypox virus	Orthopoxvirus	Poxviridae	dsDNA	197140	GenBank	complete				Germany	Germany	Homo sapiens	swab	2022-06-01		Monkeypox virus isolate MPXV/Germany/2022/RKI064, complete genome
ON813265	Monkeypox virus		Brinkmann,A., Kohl,C., Uddin,S., Pape,K., Schrick,L., Michel,J., Schaade,L., Nitsche,A.	2022-06-22T00:00:00Z	Monkeypox virus	Orthopoxvirus	Poxviridae	dsDNA	197140	GenBank	complete				Germany	Germany	Homo sapiens	swab	2022-06-01		Monkeypox virus isolate MPXV/Germany/2022/RKI065, complete genome
ON813266	Monkeypox virus		Brinkmann,A., Kohl,C., Uddin,S., Pape,K., Schrick,L., Michel,J., Schaade,L., Nitsche,A.	2022-06-22T00:00:00Z	Monkeypox virus	Orthopoxvirus	Poxviridae	dsDNA	197140	GenBank	complete				Germany	Germany	Homo sapiens	swab	2022-06-01		Monkeypox virus isolate MPXV/Germany/2022/RKI056, complete genome
ON813267	Monkeypox virus		Brinkmann,A., Kohl,C., Uddin,S., Pape,K., Schrick,L., Michel,J., Schaade,L., Nitsche,A.	2022-06-22T00:00:00Z	Monkeypox virus	Orthopoxvirus	Poxviridae	dsDNA	197140	GenBank	complete				Germany	Germany	Homo sapiens	swab	2022-06-01		Monkeypox virus isolate MPXV/Germany/2022/RKI067, complete genome
ON838178	Monkeypox virus		Zakotnik,S., Vlaj,D., Suljic,A., Zorec,T.M., Korva,M., Poljak,M., Avsic Zupanc,T.	2022-06-24T00:00:00Z	Monkeypox virus	Orthopoxvirus	Poxviridae	dsDNA	197652	GenBank	complete				Slovenia	Slovenia	Homo sapiens		2022-06-01		Monkeypox virus isolate SI2022_S7, complete genome
ON838939	Monkeypox virus	SRR19793481,SRR19793480	de la Hoz-Sanchez,B., Lopez-Ortiz,M., Gutierrez-Arroyo,A., Roces-Alvarez,P., Lazaro-Peona,F., Dahdouh,E., Bloise,I., Garcia-Rodriguez,J., Mingorance,J.	2022-06-24T00:00:00Z	Monkeypox virus	Orthopoxvirus	Poxviridae	dsDNA	197185	GenBank	complete				Spain: Madrid	Spain	Homo sapiens		2022-06-06	SAMN29261761	Monkeypox virus isolate 8887, complete genome
ON838940	Monkeypox virus	SRR19793483,SRR19793482	de la Hoz-Sanchez,B., Lopez-Ortiz,M., Gutierrez-Arroyo,A., Roces-Alvarez,P., Lazaro-Peona,F., Dahdouh,E., Bloise,I., Garcia-Rodriguez,J., Mingorance,J.	2022-06-24T00:00:00Z	Monkeypox virus	Orthopoxvirus	Poxviridae	dsDNA	197165	GenBank	complete				Spain: Madrid	Spain	Homo sapiens		2022-05-20	SAMN29261760	Monkeypox virus isolate 4061, complete genome
ON843165	Monkeypox virus		Isidro,J., Borges,V., Pinto,M., Sobral,D., Santos,J., Nunes,A., Mixao,V., Ferreira,R., Santos,D., Duarte,S., Vieira,L., Borrego,M.J., Nuncio,S., Lopes de Carvalho,I., Pelerito,A., Cordeiro,R., Gomes,J.P.	2022-06-24T00:00:00Z	Monkeypox virus	Orthopoxvirus	Poxviridae	dsDNA	197221	GenBank	complete				Portugal	Portugal	Homo sapiens		2022-05-24		Monkeypox virus isolate Monkeypox/PT0033/2022, complete genome
ON843166	Monkeypox virus		Isidro,J., Borges,V., Pinto,M., Sobral,D., Santos,J., Nunes,A., Mixao,V., Ferreira,R., Santos,D., Duarte,S., Vieira,L., Borrego,M.J., Nuncio,S., Lopes de Carvalho,I., Pelerito,A., Cordeiro,R., Gomes,J.P.	2022-06-24T00:00:00Z	Monkeypox virus	Orthopoxvirus	Poxviridae	dsDNA	197221	GenBank	complete				Portugal	Portugal	Homo sapiens		2022-05-24		Monkeypox virus isolate Monkeypox/PT0038/2022, complete genome
ON843168	Monkeypox virus		Isidro,J., Borges,V., Pinto,M., Sobral,D., Santos,J., Nunes,A., Mixao,V., Ferreira,R., Santos,D., Duarte,S., Vieira,L., Borrego,M.J., Nuncio,S., Lopes de Carvalho,I., Pelerito,A., Cordeiro,R., Gomes,J.P.	2022-06-24T00:00:00Z	Monkeypox virus	Orthopoxvirus	Poxviridae	dsDNA	197221	GenBank	complete				Portugal	Portugal	Homo sapiens		2022-05-26		Monkeypox virus isolate Monkeypox/PT0032/2022, complete genome
ON843170	Monkeypox virus		Isidro,J., Borges,V., Pinto,M., Sobral,D., Santos,J., Nunes,A., Mixao,V., Ferreira,R., Santos,D., Duarte,S., Vieira,L., Borrego,M.J., Nuncio,S., Lopes de Carvalho,I., Pelerito,A., Cordeiro,R., Gomes,J.P.	2022-06-24T00:00:00Z	Monkeypox virus	Orthopoxvirus	Poxviridae	dsDNA	197221	GenBank	complete				Portugal	Portugal	Homo sapiens		2022-05-26		Monkeypox virus isolate Monkeypox/PT0031/2022, complete genome
ON843172	Monkeypox virus		Isidro,J., Borges,V., Pinto,M., Sobral,D., Santos,J., Nunes,A., Mixao,V., Ferreira,R., Santos,D., Duarte,S., Vieira,L., Borrego,M.J., Nuncio,S., Lopes de Carvalho,I., Pelerito,A., Cordeiro,R., Gomes,J.P.	2022-06-24T00:00:00Z	Monkeypox virus	Orthopoxvirus	Poxviridae	dsDNA	197221	GenBank	complete				Portugal	Portugal	Homo sapiens		2022-05-27		Monkeypox virus isolate Monkeypox/PT0035/2022, complete genome
ON843173	Monkeypox virus		Isidro,J., Borges,V., Pinto,M., Sobral,D., Santos,J., Nunes,A., Mixao,V., Ferreira,R., Santos,D., Duarte,S., Vieira,L., Borrego,M.J., Nuncio,S., Lopes de Carvalho,I., Pelerito,A., Cordeiro,R., Gomes,J.P.	2022-06-24T00:00:00Z	Monkeypox virus	Orthopoxvirus	Poxviridae	dsDNA	197221	GenBank	complete				Portugal	Portugal	Homo sapiens		2022-05-27		Monkeypox virus isolate Monkeypox/PT0029/2022, complete genome
ON843174	Monkeypox virus		Isidro,J., Borges,V., Pinto,M., Sobral,D., Santos,J., Nunes,A., Mixao,V., Ferreira,R., Santos,D., Duarte,S., Vieira,L., Borrego,M.J., Nuncio,S., Lopes de Carvalho,I., Pelerito,A., Cordeiro,R., Gomes,J.P.	2022-06-24T00:00:00Z	Monkeypox virus	Orthopoxvirus	Poxviridae	dsDNA	197221	GenBank	complete				Portugal	Portugal	Homo sapiens		2022-05-30		Monkeypox virus isolate Monkeypox/PT0046/2022, complete genome
ON843176	Monkeypox virus		Isidro,J., Borges,V., Pinto,M., Sobral,D., Santos,J., Nunes,A., Mixao,V., Ferreira,R., Santos,D., Duarte,S., Vieira,L., Borrego,M.J., Nuncio,S., Lopes de Carvalho,I., Pelerito,A., Cordeiro,R., Gomes,J.P.	2022-06-24T00:00:00Z	Monkeypox virus	Orthopoxvirus	Poxviridae	dsDNA	197226	GenBank	complete				Portugal	Portugal	Homo sapiens		2022-06-02		Monkeypox virus isolate Monkeypox/PT0041/2022, complete genome
ON853649	Monkeypox virus		Brinkmann,A., Kohl,C., Uddin,S., Pape,K., Schrick,L., Michel,J., Jessen,H., Schaade,L., Nitsche,A.	2022-06-27T00:00:00Z	Monkeypox virus	Orthopoxvirus	Poxviridae	dsDNA	197140	GenBank	complete				Germany	Germany	Homo sapiens	swab	2022-06-01		Monkeypox virus isolate MPXV/Germany/2022/RKI068, complete genome
ON853650	Monkeypox virus		Brinkmann,A., Kohl,C., Uddin,S., Pape,K., Schrick,L., Michel,J., Jessen,H., Schaade,L., Nitsche,A.	2022-06-27T00:00:00Z	Monkeypox virus	Orthopoxvirus	Poxviridae	dsDNA	197140	GenBank	complete				Germany	Germany	Homo sapiens	swab	2022-06-01		Monkeypox virus isolate MPXV/Germany/2022/RKI069, complete genome
ON853651	Monkeypox virus		Brinkmann,A., Kohl,C., Uddin,S., Pape,K., Schrick,L., Michel,J., Jessen,H., Schaade,L., Nitsche,A.	2022-06-27T00:00:00Z	Monkeypox virus	Orthopoxvirus	Poxviridae	dsDNA	197140	GenBank	complete				Germany	Germany	Homo sapiens	swab	2022-06-01		Monkeypox virus isolate MPXV/Germany/2022/RKI073, complete genome
ON853652	Monkeypox virus		Brinkmann,A., Kohl,C., Uddin,S., Pape,K., Schrick,L., Michel,J., Jessen,H., Schaade,L., Nitsche,A.	2022-06-27T00:00:00Z	Monkeypox virus	Orthopoxvirus	Poxviridae	dsDNA	197140	GenBank	complete				Germany	Germany	Homo sapiens	swab	2022-06-01		Monkeypox virus isolate MPXV/Germany/2022/RKI074, complete genome
ON853653	Monkeypox virus		Brinkmann,A., Kohl,C., Uddin,S., Pape,K., Schrick,L., Michel,J., Jessen,H., Schaade,L., Nitsche,A.	2022-06-27T00:00:00Z	Monkeypox virus	Orthopoxvirus	Poxviridae	dsDNA	197140	GenBank	complete				Germany	Germany	Homo sapiens	swab	2022-06-01		Monkeypox virus isolate MPXV/Germany/2022/RKI076, complete genome
ON853654	Monkeypox virus		Brinkmann,A., Kohl,C., Uddin,S., Pape,K., Schrick,L., Michel,J., Jessen,H., Schaade,L., Nitsche,A.	2022-06-27T00:00:00Z	Monkeypox virus	Orthopoxvirus	Poxviridae	dsDNA	197140	GenBank	complete				Germany	Germany	Homo sapiens	swab	2022-06-01		Monkeypox virus isolate MPXV/Germany/2022/RKI087, complete genome
ON853655	Monkeypox virus		Brinkmann,A., Kohl,C., Uddin,S., Pape,K., Schrick,L., Michel,J., Jessen,H., Schaade,L., Nitsche,A.	2022-06-27T00:00:00Z	Monkeypox virus	Orthopoxvirus	Poxviridae	dsDNA	197140	GenBank	complete				Germany	Germany	Homo sapiens	swab	2022-06-01		Monkeypox virus isolate MPXV/Germany/2022/RKI088, complete genome
ON853656	Monkeypox virus		Brinkmann,A., Kohl,C., Uddin,S., Pape,K., Schrick,L., Michel,J., Schaade,L., Nitsche,A.	2022-06-27T00:00:00Z	Monkeypox virus	Orthopoxvirus	Poxviridae	dsDNA	197140	GenBank	complete				Germany	Germany	Homo sapiens	swab	2022-06-01		Monkeypox virus isolate MPXV/Germany/2022/RKI070, complete genome
ON853657	Monkeypox virus		Brinkmann,A., Kohl,C., Uddin,S., Pape,K., Schrick,L., Michel,J., Schaade,L., Nitsche,A.	2022-06-27T00:00:00Z	Monkeypox virus	Orthopoxvirus	Poxviridae	dsDNA	197140	GenBank	complete				Germany	Germany	Homo sapiens	swab	2022-06-01		Monkeypox virus isolate MPXV/Germany/2022/RKI071, complete genome
ON853660	Monkeypox virus		Brinkmann,A., Kohl,C., Uddin,S., Pape,K., Schrick,L., Michel,J., Schaade,L., Nitsche,A.	2022-06-27T00:00:00Z	Monkeypox virus	Orthopoxvirus	Poxviridae	dsDNA	197140	GenBank	complete				Germany	Germany	Homo sapiens	swab	2022-06-01		Monkeypox virus isolate MPXV/Germany/2022/RKI078, complete genome
ON853661	Monkeypox virus		Brinkmann,A., Kohl,C., Uddin,S., Pape,K., Schrick,L., Michel,J., Schaade,L., Nitsche,A.	2022-06-27T00:00:00Z	Monkeypox virus	Orthopoxvirus	Poxviridae	dsDNA	197140	GenBank	complete				Germany	Germany	Homo sapiens	swab	2022-06-01		Monkeypox virus isolate MPXV/Germany/2022/RKI079, complete genome
ON853663	Monkeypox virus		Brinkmann,A., Kohl,C., Uddin,S., Pape,K., Schrick,L., Michel,J., Schaade,L., Nitsche,A.	2022-06-27T00:00:00Z	Monkeypox virus	Orthopoxvirus	Poxviridae	dsDNA	197140	GenBank	complete				Germany	Germany	Homo sapiens	swab	2022-06-01		Monkeypox virus isolate MPXV/Germany/2022/RKI081, complete genome
ON853665	Monkeypox virus		Brinkmann,A., Kohl,C., Uddin,S., Pape,K., Schrick,L., Michel,J., Schaade,L., Nitsche,A.	2022-06-27T00:00:00Z	Monkeypox virus	Orthopoxvirus	Poxviridae	dsDNA	197140	GenBank	complete				Germany	Germany	Homo sapiens	swab	2022-06-01		Monkeypox virus isolate MPXV/Germany/2022/RKI083, complete genome
ON853666	Monkeypox virus		Brinkmann,A., Kohl,C., Uddin,S., Pape,K., Schrick,L., Michel,J., Schaade,L., Nitsche,A.	2022-06-27T00:00:00Z	Monkeypox virus	Orthopoxvirus	Poxviridae	dsDNA	197140	GenBank	complete				Germany	Germany	Homo sapiens	swab	2022-06-01		Monkeypox virus isolate MPXV/Germany/2022/RKI084, complete genome
ON853667	Monkeypox virus		Brinkmann,A., Kohl,C., Uddin,S., Pape,K., Schrick,L., Michel,J., Schaade,L., Nitsche,A.	2022-06-27T00:00:00Z	Monkeypox virus	Orthopoxvirus	Poxviridae	dsDNA	197140	GenBank	complete				Germany	Germany	Homo sapiens	swab	2022-06-01		Monkeypox virus isolate MPXV/Germany/2022/RKI085, complete genome
ON853668	Monkeypox virus		Brinkmann,A., Kohl,C., Uddin,S., Pape,K., Schrick,L., Michel,J., Schaade,L., Nitsche,A.	2022-06-27T00:00:00Z	Monkeypox virus	Orthopoxvirus	Poxviridae	dsDNA	197140	GenBank	complete				Germany	Germany	Homo sapiens	swab	2022-06-01		Monkeypox virus isolate MPXV/Germany/2022/RKI086, complete genome
ON853669	Monkeypox virus		Brinkmann,A., Kohl,C., Uddin,S., Pape,K., Schrick,L., Michel,J., Schaade,L., Nitsche,A.	2022-06-27T00:00:00Z	Monkeypox virus	Orthopoxvirus	Poxviridae	dsDNA	197140	GenBank	complete				Germany	Germany	Homo sapiens	swab	2022-06-01		Monkeypox virus isolate MPXV/Germany/2022/RKI089, complete genome
ON853670	Monkeypox virus		Brinkmann,A., Kohl,C., Uddin,S., Pape,K., Schrick,L., Michel,J., Schaade,L., Nitsche,A.	2022-06-27T00:00:00Z	Monkeypox virus	Orthopoxvirus	Poxviridae	dsDNA	197140	GenBank	complete				Germany	Germany	Homo sapiens	swab	2022-06-01		Monkeypox virus isolate MPXV/Germany/2022/RKI090, complete genome
ON853672	Monkeypox virus		Brinkmann,A., Kohl,C., Uddin,S., Pape,K., Schrick,L., Michel,J., Schaade,L., Nitsche,A.	2022-06-27T00:00:00Z	Monkeypox virus	Orthopoxvirus	Poxviridae	dsDNA	197140	GenBank	complete				Germany	Germany	Homo sapiens	swab	2022-06-01		Monkeypox virus isolate MPXV/Germany/2022/RKI093, complete genome
ON853673	Monkeypox virus		Brinkmann,A., Kohl,C., Uddin,S., Pape,K., Schrick,L., Michel,J., Schaade,L., Nitsche,A.	2022-06-27T00:00:00Z	Monkeypox virus	Orthopoxvirus	Poxviridae	dsDNA	197140	GenBank	complete				Germany	Germany	Homo sapiens	swab	2022-06-01		Monkeypox virus isolate MPXV/Germany/2022/RKI094, complete genome
ON853675	Monkeypox virus		Brinkmann,A., Kohl,C., Uddin,S., Pape,K., Schrick,L., Michel,J., Schaade,L., Nitsche,A.	2022-06-27T00:00:00Z	Monkeypox virus	Orthopoxvirus	Poxviridae	dsDNA	197140	GenBank	complete				Germany	Germany	Homo sapiens	swab	2022-06-01		Monkeypox virus isolate MPXV/Germany/2022/RKI096, complete genome
ON853678	Monkeypox virus		Brinkmann,A., Kohl,C., Uddin,S., Pape,K., Schrick,L., Michel,J., Schaade,L., Nitsche,A.	2022-06-27T00:00:00Z	Monkeypox virus	Orthopoxvirus	Poxviridae	dsDNA	197140	GenBank	complete				Germany	Germany	Homo sapiens	swab	2022-06-01		Monkeypox virus isolate MPXV/Germany/2022/RKI100, complete genome
ON853679	Monkeypox virus		Brinkmann,A., Kohl,C., Uddin,S., Pape,K., Schrick,L., Michel,J., Schaade,L., Nitsche,A.	2022-06-27T00:00:00Z	Monkeypox virus	Orthopoxvirus	Poxviridae	dsDNA	197136	GenBank	complete				Germany	Germany	Homo sapiens	swab	2022-06-01		Monkeypox virus isolate MPXV/Germany/2022/RKI077, complete genome
ON853680	Monkeypox virus		Brinkmann,A., Kohl,C., Uddin,S., Pape,K., Schrick,L., Michel,J., Schaade,L., Nitsche,A.	2022-06-27T00:00:00Z	Monkeypox virus	Orthopoxvirus	Poxviridae	dsDNA	197136	GenBank	complete				Germany	Germany	Homo sapiens	swab	2022-06-01		Monkeypox virus isolate MPXV/Germany/2022/RKI097, complete genome
ON853681	Monkeypox virus		Brinkmann,A., Kohl,C., Uddin,S., Pape,K., Schrick,L., Michel,J., Schaade,L., Nitsche,A.	2022-06-27T00:00:00Z	Monkeypox virus	Orthopoxvirus	Poxviridae	dsDNA	197131	GenBank	complete				Germany	Germany	Homo sapiens	swab	2022-06-01		Monkeypox virus isolate MPXV/Germany/2022/RKI092, complete genome
ON853682	Monkeypox virus		Brinkmann,A., Kohl,C., Uddin,S., Pape,K., Schrick,L., Michel,J., Schaade,L., Nitsche,A.	2022-06-27T00:00:00Z	Monkeypox virus	Orthopoxvirus	Poxviridae	dsDNA	197134	GenBank	complete				Germany	Germany	Homo sapiens	swab	2022-06-01		Monkeypox virus isolate MPXV/Germany/2022/RKI101, complete genome
ON880419	Monkeypox virus		Wawina-Bokalanga,T., Vanmechelen,B., Logist,A.-S., Sinnesael,R., Ysebaert,L., Bloemen,M., Maes,P.	2022-06-30T00:00:00Z	Monkeypox virus	Orthopoxvirus	Poxviridae	dsDNA	197966	GenBank	complete				Belgium	Belgium	Homo sapiens		2022-05-27		Monkeypox virus isolate MPX/UZ_REGA_3/Belgium/2022, complete genome
ON880420	Monkeypox virus		Vanmechelen,B., Wawina-Bokalanga,T., Logist,A.-S., Sinnesael,R., Ysebaert,L., Verlinden,J., Van Holm,B., Bloemen,M., Maes,P.	2022-06-30T00:00:00Z	Monkeypox virus	Orthopoxvirus	Poxviridae	dsDNA	197970	GenBank	complete				Belgium	Belgium	Homo sapiens		2022-05-27		Monkeypox virus isolate MPX/UZ_REGA_4/Belgium/2022, complete genome
ON880421	Monkeypox virus		Vanmechelen,B., Wawina-Bokalanga,T., Logist,A.-S., Sinnesael,R., Ysebaert,L., Verlinden,J., Van Holm,B., Bloemen,M., Maes,P.	2022-06-30T00:00:00Z	Monkeypox virus	Orthopoxvirus	Poxviridae	dsDNA	197631	GenBank	complete				Belgium	Belgium	Homo sapiens		2022-05-27		Monkeypox virus isolate MPX/UZ_REGA_5/Belgium/2022, complete genome
ON880422	Monkeypox virus		Vanmechelen,B., Wawina-Bokalanga,T., Logist,A.-S., Sinnesael,R., Ysebaert,L., Verlinden,J., Van Holm,B., Bloemen,M., Maes,P.	2022-06-30T00:00:00Z	Monkeypox virus	Orthopoxvirus	Poxviridae	dsDNA	197908	GenBank	complete				Belgium	Belgium	Homo sapiens		2022-05-27		Monkeypox virus isolate MPX/UZ_REGA_6/Belgium/2022, complete genome
ON880508	Monkeypox virus		Duggan,A., Hole,D., Knox,N., Yadav,C., Haidl,E., Chapel,M., Domselaar,G.V., Jolly,G., Audet,J., Fernando,L., Antonation,K., Safronetz,D., Hagan,M., Griffiths,E., Leung,A., Graham,M., Peters,G., Go,A., Laminman,V., Kaplen,B., Eshaghi,A., Gubbay,J.B., Hasso,M., Marchand-Austin,A., Olsha,R., Patel,S.N.	2022-06-30T00:00:00Z	Monkeypox virus	Orthopoxvirus	Poxviridae	dsDNA	197169	GenBank	complete				Canada	Canada	Homo sapiens	swab	2022-05-30	SAMN29420980	Monkeypox virus isolate MpxV/human/CAN/UN-NML-3127/2022, complete genome
ON880511	Monkeypox virus		Duggan,A., Hole,D., Knox,N., Yadav,C., Haidl,E., Chapel,M., Domselaar,G.V., Jolly,G., Audet,J., Fernando,L., Antonation,K., Safronetz,D., Hagan,M., Griffiths,E., Leung,A., Graham,M., Peters,G., Go,A., Laminman,V., Kaplen,B., Eshaghi,A., Gubbay,J.B., Hasso,M., Marchand-Austin,A., Olsha,R., Patel,S.N.	2022-06-30T00:00:00Z	Monkeypox virus	Orthopoxvirus	Poxviridae	dsDNA	197194	GenBank	complete				Canada	Canada	Homo sapiens	swab	2022-05-30	SAMN29420988	Monkeypox virus isolate MpxV/human/CAN/UN-NML-3214/2022, complete genome
ON880512	Monkeypox virus		Duggan,A., Hole,D., Knox,N., Yadav,C., Haidl,E., Chapel,M., Domselaar,G.V., Jolly,G., Audet,J., Fernando,L., Antonation,K., Safronetz,D., Hagan,M., Griffiths,E., Leung,A., Graham,M., Peters,G., Go,A., Laminman,V., Kaplen,B., Eshaghi,A., Gubbay,J.B., Hasso,M., Marchand-Austin,A., Olsha,R., Patel,S.N.	2022-06-30T00:00:00Z	Monkeypox virus	Orthopoxvirus	Poxviridae	dsDNA	197183	GenBank	complete				Canada	Canada	Homo sapiens		2022-06-01	SAMN29420995	Monkeypox virus isolate MpxV/human/CAN/UN-NML-3292/2022, complete genome
ON880513	Monkeypox virus		Duggan,A., Hole,D., Knox,N., Yadav,C., Haidl,E., Chapel,M., Domselaar,G.V., Jolly,G., Audet,J., Fernando,L., Antonation,K., Safronetz,D., Hagan,M., Griffiths,E., Leung,A., Graham,M., Peters,G., Go,A., Laminman,V., Kaplen,B., Eshaghi,A., Gubbay,J.B., Hasso,M., Marchand-Austin,A., Olsha,R., Patel,S.N.	2022-06-30T00:00:00Z	Monkeypox virus	Orthopoxvirus	Poxviridae	dsDNA	197195	GenBank	complete				Canada	Canada	Homo sapiens	swab	2022-06-04	SAMN29421005	Monkeypox virus isolate MpxV/human/CAN/UN-NML-3407/2022, complete genome
ON880516	Monkeypox virus		Duggan,A., Hole,D., Knox,N., Yadav,C., Haidl,E., Chapel,M., Domselaar,G.V., Jolly,G., Audet,J., Fernando,L., Antonation,K., Safronetz,D., Hagan,M., Griffiths,E., Leung,A., Graham,M., Peters,G., Go,A., Laminman,V., Kaplen,B., Eshaghi,A., Gubbay,J.B., Hasso,M., Marchand-Austin,A., Olsha,R., Patel,S.N.	2022-06-30T00:00:00Z	Monkeypox virus	Orthopoxvirus	Poxviridae	dsDNA	197195	GenBank	complete				Canada	Canada	Homo sapiens	swab	2022-06-02	SAMN29421011	Monkeypox virus isolate MpxV/human/CAN/UN-NML-3472/2022, complete genome
ON880517	Monkeypox virus		Duggan,A., Hole,D., Knox,N., Yadav,C., Haidl,E., Chapel,M., Domselaar,G.V., Jolly,G., Audet,J., Fernando,L., Antonation,K., Safronetz,D., Hagan,M., Griffiths,E., Leung,A., Graham,M., Peters,G., Go,A., Laminman,V., Kaplen,B., Eshaghi,A., Gubbay,J.B., Hasso,M., Marchand-Austin,A., Olsha,R., Patel,S.N.	2022-06-30T00:00:00Z	Monkeypox virus	Orthopoxvirus	Poxviridae	dsDNA	197195	GenBank	complete				Canada	Canada	Homo sapiens	lesion	2022-05-27	SAMN29421012	Monkeypox virus isolate MpxV/human/CAN/UN-NML-3476/2022, complete genome
ON880519	Monkeypox virus		Duggan,A., Hole,D., Knox,N., Yadav,C., Haidl,E., Chapel,M., Domselaar,G.V., Fernando,L., Graham,M., Antonation,K., Audet,J., Hagan,M., Safronetz,D., Leung,A., Peters,G., Go,A., Laminman,V., Kaplen,B., Jolly,G., Charest,H., Levade,I., Fafard,J.	2022-06-30T00:00:00Z	Monkeypox virus	Orthopoxvirus	Poxviridae	dsDNA	197194	GenBank	complete				Canada	Canada	Homo sapiens	swab	2022-05-13	SAMN29420969	Monkeypox virus isolate MpxV/human/CAN/UN-NML-2833/2022, complete genome
ON880526	Monkeypox virus		Duggan,A., Hole,D., Knox,N., Yadav,C., Haidl,E., Chapel,M., Domselaar,G.V., Fernando,L., Graham,M., Antonation,K., Audet,J., Hagan,M., Safronetz,D., Leung,A., Peters,G., Go,A., Laminman,V., Kaplen,B., Jolly,G., Charest,H., Levade,I., Fafard,J.	2022-06-30T00:00:00Z	Monkeypox virus	Orthopoxvirus	Poxviridae	dsDNA	197194	GenBank	complete				Canada	Canada	Homo sapiens	swab	2022-05-27	SAMN29420979	Monkeypox virus isolate MpxV/human/CAN/UN-NML-3100/2022, complete genome
ON880530	Monkeypox virus		Duggan,A., Hole,D., Knox,N., Yadav,C., Haidl,E., Chapel,M., Domselaar,G.V., Fernando,L., Graham,M., Antonation,K., Audet,J., Hagan,M., Safronetz,D., Leung,A., Peters,G., Go,A., Laminman,V., Kaplen,B., Jolly,G., Charest,H., Levade,I., Fafard,J.	2022-06-30T00:00:00Z	Monkeypox virus	Orthopoxvirus	Poxviridae	dsDNA	197194	GenBank	complete				Canada	Canada	Homo sapiens	swab	2022-05-29	SAMN29420985	Monkeypox virus isolate MpxV/human/CAN/UN-NML-3162/2022, complete genome
ON880534	Monkeypox virus		Duggan,A., Hole,D., Knox,N., Yadav,C., Haidl,E., Chapel,M., Domselaar,G.V., Fernando,L., Graham,M., Antonation,K., Audet,J., Hagan,M., Safronetz,D., Leung,A., Peters,G., Go,A., Laminman,V., Kaplen,B., Jolly,G., Charest,H., Levade,I., Fafard,J.	2022-06-30T00:00:00Z	Monkeypox virus	Orthopoxvirus	Poxviridae	dsDNA	197194	GenBank	complete				Canada	Canada	Homo sapiens		2022-05-30	SAMN29420991	Monkeypox virus isolate MpxV/human/CAN/UN-NML-3262/2022, complete genome
ON880536	Monkeypox virus		Duggan,A., Hole,D., Knox,N., Yadav,C., Haidl,E., Chapel,M., Domselaar,G.V., Fernando,L., Graham,M., Antonation,K., Audet,J., Hagan,M., Safronetz,D., Leung,A., Peters,G., Go,A., Laminman,V., Kaplen,B., Jolly,G., Charest,H., Levade,I., Fafard,J.	2022-06-30T00:00:00Z	Monkeypox virus	Orthopoxvirus	Poxviridae	dsDNA	197194	GenBank	complete				Canada	Canada	Homo sapiens	swab	2022-05-31	SAMN29420993	Monkeypox virus isolate MpxV/human/CAN/UN-NML-3272/2022, complete genome
ON880537	Monkeypox virus		Duggan,A., Hole,D., Knox,N., Yadav,C., Haidl,E., Chapel,M., Domselaar,G.V., Fernando,L., Graham,M., Antonation,K., Audet,J., Hagan,M., Safronetz,D., Leung,A., Peters,G., Go,A., Laminman,V., Kaplen,B., Jolly,G., Charest,H., Levade,I., Fafard,J.	2022-06-30T00:00:00Z	Monkeypox virus	Orthopoxvirus	Poxviridae	dsDNA	197206	GenBank	complete				Canada	Canada	Homo sapiens	swab	2022-05-31	SAMN29420994	Monkeypox virus isolate MpxV/human/CAN/UN-NML-3273/2022, complete genome
ON880538	Monkeypox virus		Duggan,A., Hole,D., Knox,N., Yadav,C., Haidl,E., Chapel,M., Domselaar,G.V., Fernando,L., Graham,M., Antonation,K., Audet,J., Hagan,M., Safronetz,D., Leung,A., Peters,G., Go,A., Laminman,V., Kaplen,B., Jolly,G., Charest,H., Levade,I., Fafard,J.	2022-06-30T00:00:00Z	Monkeypox virus	Orthopoxvirus	Poxviridae	dsDNA	197193	GenBank	complete				Canada	Canada	Homo sapiens	swab	2022-06-01	SAMN29420996	Monkeypox virus isolate MpxV/human/CAN/UN-NML-3336/2022, complete genome
ON880539	Monkeypox virus		Duggan,A., Hole,D., Knox,N., Yadav,C., Haidl,E., Chapel,M., Domselaar,G.V., Fernando,L., Graham,M., Antonation,K., Audet,J., Hagan,M., Safronetz,D., Leung,A., Peters,G., Go,A., Laminman,V., Kaplen,B., Jolly,G., Charest,H., Levade,I., Fafard,J.	2022-06-30T00:00:00Z	Monkeypox virus	Orthopoxvirus	Poxviridae	dsDNA	197195	GenBank	complete				Canada	Canada	Homo sapiens	swab	2022-06-01	SAMN29420997	Monkeypox virus isolate MpxV/human/CAN/UN-NML-3339/2022, complete genome
ON880540	Monkeypox virus		Duggan,A., Hole,D., Knox,N., Yadav,C., Haidl,E., Chapel,M., Domselaar,G.V., Fernando,L., Graham,M., Antonation,K., Audet,J., Hagan,M., Safronetz,D., Leung,A., Peters,G., Go,A., Laminman,V., Kaplen,B., Jolly,G., Charest,H., Levade,I., Fafard,J.	2022-06-30T00:00:00Z	Monkeypox virus	Orthopoxvirus	Poxviridae	dsDNA	197195	GenBank	complete				Canada	Canada	Homo sapiens	swab	2022-06-01	SAMN29420998	Monkeypox virus isolate MpxV/human/CAN/UN-NML-3342/2022, complete genome
ON880542	Monkeypox virus		Duggan,A., Hole,D., Knox,N., Yadav,C., Haidl,E., Chapel,M., Domselaar,G.V., Fernando,L., Graham,M., Antonation,K., Audet,J., Hagan,M., Safronetz,D., Leung,A., Peters,G., Go,A., Laminman,V., Kaplen,B., Jolly,G., Charest,H., Levade,I., Fafard,J.	2022-06-30T00:00:00Z	Monkeypox virus	Orthopoxvirus	Poxviridae	dsDNA	197195	GenBank	complete				Canada	Canada	Homo sapiens	swab	2022-05-31	SAMN29421000	Monkeypox virus isolate MpxV/human/CAN/UN-NML-3348/2022, complete genome
ON880543	Monkeypox virus		Duggan,A., Hole,D., Knox,N., Yadav,C., Haidl,E., Chapel,M., Domselaar,G.V., Fernando,L., Graham,M., Antonation,K., Audet,J., Hagan,M., Safronetz,D., Leung,A., Peters,G., Go,A., Laminman,V., Kaplen,B., Jolly,G., Charest,H., Levade,I., Fafard,J.	2022-06-30T00:00:00Z	Monkeypox virus	Orthopoxvirus	Poxviridae	dsDNA	197193	GenBank	complete				Canada	Canada	Homo sapiens	swab	2022-06-02	SAMN29421001	Monkeypox virus isolate MpxV/human/CAN/UN-NML-3357/2022, complete genome
ON880545	Monkeypox virus		Duggan,A., Hole,D., Knox,N., Yadav,C., Haidl,E., Chapel,M., Domselaar,G.V., Fernando,L., Graham,M., Antonation,K., Audet,J., Hagan,M., Safronetz,D., Leung,A., Peters,G., Go,A., Laminman,V., Kaplen,B., Jolly,G., Charest,H., Levade,I., Fafard,J.	2022-06-30T00:00:00Z	Monkeypox virus	Orthopoxvirus	Poxviridae	dsDNA	197195	GenBank	complete				Canada	Canada	Homo sapiens	swab	2022-06-02	SAMN29421003	Monkeypox virus isolate MpxV/human/CAN/UN-NML-3366/2022, complete genome
ON880546	Monkeypox virus		Duggan,A., Hole,D., Knox,N., Yadav,C., Haidl,E., Chapel,M., Domselaar,G.V., Fernando,L., Graham,M., Antonation,K., Audet,J., Hagan,M., Safronetz,D., Leung,A., Peters,G., Go,A., Laminman,V., Kaplen,B., Jolly,G., Charest,H., Levade,I., Fafard,J.	2022-06-30T00:00:00Z	Monkeypox virus	Orthopoxvirus	Poxviridae	dsDNA	197195	GenBank	complete				Canada	Canada	Homo sapiens	swab	2022-06-02	SAMN29421004	Monkeypox virus isolate MpxV/human/CAN/UN-NML-3368/2022, complete genome
ON880547	Monkeypox virus		Duggan,A., Hole,D., Knox,N., Yadav,C., Haidl,E., Chapel,M., Domselaar,G.V., Fernando,L., Graham,M., Antonation,K., Audet,J., Hagan,M., Safronetz,D., Leung,A., Peters,G., Go,A., Laminman,V., Kaplen,B., Jolly,G., Charest,H., Levade,I., Fafard,J.	2022-06-30T00:00:00Z	Monkeypox virus	Orthopoxvirus	Poxviridae	dsDNA	197194	GenBank	complete				Canada	Canada	Homo sapiens	swab	2022-06-03	SAMN29421007	Monkeypox virus isolate MpxV/human/CAN/UN-NML-3441/2022, complete genome
ON880548	Monkeypox virus		Duggan,A., Hole,D., Knox,N., Yadav,C., Haidl,E., Chapel,M., Domselaar,G.V., Fernando,L., Graham,M., Antonation,K., Audet,J., Hagan,M., Safronetz,D., Leung,A., Peters,G., Go,A., Laminman,V., Kaplen,B., Jolly,G., Charest,H., Levade,I., Fafard,J.	2022-06-30T00:00:00Z	Monkeypox virus	Orthopoxvirus	Poxviridae	dsDNA	197195	GenBank	complete				Canada	Canada	Homo sapiens	swab	2022-06-03	SAMN29421008	Monkeypox virus isolate MpxV/human/CAN/UN-NML-3448/2022, complete genome
ON880549	Monkeypox virus		Duggan,A., Hole,D., Knox,N., Yadav,C., Haidl,E., Chapel,M., Domselaar,G.V., Fernando,L., Graham,M., Antonation,K., Audet,J., Hagan,M., Safronetz,D., Leung,A., Peters,G., Go,A., Laminman,V., Kaplen,B., Jolly,G., Charest,H., Levade,I., Fafard,J.	2022-06-30T00:00:00Z	Monkeypox virus	Orthopoxvirus	Poxviridae	dsDNA	197198	GenBank	complete				Canada	Canada	Homo sapiens	swab	2022-06-03	SAMN29421009	Monkeypox virus isolate MpxV/human/CAN/UN-NML-3450/2022, complete genome
ON911481	Monkeypox virus		Galan-Huerta,K.A., Paz-Infanzon,M., Ruiz-Higareda,A.F., Nuzzolo-Shihadeh,L., Camacho-Ortiz,A., Bocanegra-Ibarias,P., Rivas-Estilla,A.M., Zacarias-Villarreal,D., Yamallel-Ortega,L.A., Guerrero-Putz,M.D., Ocampo-Candiani,J.	2022-07-04T00:00:00Z	Monkeypox virus	Orthopoxvirus	Poxviridae	dsDNA	197413	GenBank	complete				Mexico: Nuevo Leon	Mexico	Homo sapiens		2022-06-28		Monkeypox virus isolate Monkeypox/MX-UANL001/2022, complete genome
ON918611	Monkeypox virus		Chan,W.Y., Mtshali,S., Grobbelaar,A., Moolla,N., Mohale,T., Lowe,M., Du Plessis,M., Ismail,A., Weyer,J.	2022-07-26T00:00:00Z	Monkeypox virus	Orthopoxvirus	Poxviridae	dsDNA	197213	GenBank	complete				South Africa	South Africa	Homo sapiens	skin, lesion	2022-06-20		Monkeypox virus isolate NICD-SVPL223, complete genome
ON918656	Monkeypox virus		Lin,J.-H., Chiu,S.-C., Huang,H.-I., Huang,W.-L., Fann,W.-B., Hsieh,P.-Y., Yang,J.-Y.	2022-07-05T00:00:00Z	Monkeypox virus	Orthopoxvirus	Poxviridae	dsDNA	197315	GenBank	complete				Taiwan	Taiwan	Homo sapiens		2022-06-01		Monkeypox virus isolate MPXV/human/Taiwan/110-231642/2022, complete genome
ON927248	Monkeypox virus		Chan,W.Y., Mtshali,P.S., Grobbelaar,A., Moolla,N., Mohale,T., Lowe,M., Du Plessis,M., Ismail,A., Weyer,J.	2022-07-26T00:00:00Z	Monkeypox virus	Orthopoxvirus	Poxviridae	dsDNA	197126	GenBank	complete				South Africa	South Africa	Homo sapiens	skin, lesion	2022-06-24		Monkeypox virus isolate NICD-SVPL232, complete genome
ON929057	Monkeypox virus		Brinkmann,A., Kohl,C., Pape,K., Uddin,S., Schrick,L., Michel,J., Jessen,H., Schaade,L., Nitsche,A.	2022-07-06T00:00:00Z	Monkeypox virus	Orthopoxvirus	Poxviridae	dsDNA	197140	GenBank	complete				Germany	Germany	Homo sapiens	swab	2022-07-01		Monkeypox virus isolate MPXV/Germany/2022/RKI070, complete genome
ON929058	Monkeypox virus		Brinkmann,A., Kohl,C., Pape,K., Uddin,S., Schrick,L., Michel,J., Jessen,H., Schaade,L., Nitsche,A.	2022-07-06T00:00:00Z	Monkeypox virus	Orthopoxvirus	Poxviridae	dsDNA	197139	GenBank	complete				Germany	Germany	Homo sapiens	swab	2022-07-01		Monkeypox virus isolate MPXV/Germany/2022/RKI071, complete genome
ON929059	Monkeypox virus		Brinkmann,A., Kohl,C., Pape,K., Uddin,S., Schrick,L., Michel,J., Jessen,H., Schaade,L., Nitsche,A.	2022-07-06T00:00:00Z	Monkeypox virus	Orthopoxvirus	Poxviridae	dsDNA	197140	GenBank	complete				Germany	Germany	Homo sapiens	swab	2022-07-01		Monkeypox virus isolate MPXV/Germany/2022/RKI072, complete genome
ON929061	Monkeypox virus		Brinkmann,A., Kohl,C., Pape,K., Uddin,S., Schrick,L., Michel,J., Schaade,L., Nitsche,A.	2022-07-06T00:00:00Z	Monkeypox virus	Orthopoxvirus	Poxviridae	dsDNA	197140	GenBank	complete				Germany	Germany	Homo sapiens	swab	2022-07-01		Monkeypox virus isolate MPXV/Germany/2022/RKI103, complete genome
ON929063	Monkeypox virus		Brinkmann,A., Kohl,C., Pape,K., Uddin,S., Schrick,L., Michel,J., Schaade,L., Nitsche,A.	2022-07-06T00:00:00Z	Monkeypox virus	Orthopoxvirus	Poxviridae	dsDNA	197140	GenBank	complete				Germany	Germany	Homo sapiens	swab	2022-07-01		Monkeypox virus isolate MPXV/Germany/2022/RKI105, complete genome
ON929064	Monkeypox virus		Brinkmann,A., Kohl,C., Pape,K., Uddin,S., Schrick,L., Michel,J., Schaade,L., Nitsche,A.	2022-07-06T00:00:00Z	Monkeypox virus	Orthopoxvirus	Poxviridae	dsDNA	197139	GenBank	complete				Germany	Germany	Homo sapiens	swab	2022-07-01		Monkeypox virus isolate MPXV/Germany/2022/RKI106, complete genome
ON929065	Monkeypox virus		Brinkmann,A., Kohl,C., Pape,K., Uddin,S., Schrick,L., Michel,J., Schaade,L., Nitsche,A.	2022-07-06T00:00:00Z	Monkeypox virus	Orthopoxvirus	Poxviridae	dsDNA	197139	GenBank	complete				Germany	Germany	Homo sapiens	swab	2022-07-01		Monkeypox virus isolate MPXV/Germany/2022/RKI107, complete genome
ON929066	Monkeypox virus		Brinkmann,A., Kohl,C., Pape,K., Uddin,S., Schrick,L., Michel,J., Schaade,L., Nitsche,A.	2022-07-06T00:00:00Z	Monkeypox virus	Orthopoxvirus	Poxviridae	dsDNA	197140	GenBank	complete				Germany	Germany	Homo sapiens	swab	2022-07-01		Monkeypox virus isolate MPXV/Germany/2022/RKI108, complete genome
ON929067	Monkeypox virus		Brinkmann,A., Kohl,C., Pape,K., Uddin,S., Schrick,L., Michel,J., Schaade,L., Nitsche,A.	2022-07-06T00:00:00Z	Monkeypox virus	Orthopoxvirus	Poxviridae	dsDNA	197140	GenBank	complete				Germany	Germany	Homo sapiens	swab	2022-07-01		Monkeypox virus isolate MPXV/Germany/2022/RKI109, complete genome
ON929068	Monkeypox virus		Brinkmann,A., Kohl,C., Pape,K., Uddin,S., Schrick,L., Michel,J., Schaade,L., Nitsche,A.	2022-07-06T00:00:00Z	Monkeypox virus	Orthopoxvirus	Poxviridae	dsDNA	197139	GenBank	complete				Germany	Germany	Homo sapiens	swab	2022-07-01		Monkeypox virus isolate MPXV/Germany/2022/RKI110, complete genome
ON929069	Monkeypox virus		Brinkmann,A., Kohl,C., Pape,K., Uddin,S., Schrick,L., Michel,J., Schaade,L., Nitsche,A.	2022-07-06T00:00:00Z	Monkeypox virus	Orthopoxvirus	Poxviridae	dsDNA	197140	GenBank	complete				Germany	Germany	Homo sapiens	swab	2022-07-01		Monkeypox virus isolate MPXV/Germany/2022/RKI111, complete genome
ON929070	Monkeypox virus		Brinkmann,A., Kohl,C., Pape,K., Uddin,S., Schrick,L., Michel,J., Schaade,L., Nitsche,A.	2022-07-06T00:00:00Z	Monkeypox virus	Orthopoxvirus	Poxviridae	dsDNA	197139	GenBank	complete				Germany	Germany	Homo sapiens	swab	2022-07-01		Monkeypox virus isolate MPXV/Germany/2022/RKI112, complete genome
ON929071	Monkeypox virus		Brinkmann,A., Kohl,C., Pape,K., Uddin,S., Schrick,L., Michel,J., Schaade,L., Nitsche,A.	2022-07-06T00:00:00Z	Monkeypox virus	Orthopoxvirus	Poxviridae	dsDNA	197139	GenBank	complete				Germany	Germany	Homo sapiens	swab	2022-07-01		Monkeypox virus isolate MPXV/Germany/2022/RKI113, complete genome
ON929072	Monkeypox virus		Brinkmann,A., Kohl,C., Pape,K., Uddin,S., Schrick,L., Michel,J., Schaade,L., Nitsche,A.	2022-07-06T00:00:00Z	Monkeypox virus	Orthopoxvirus	Poxviridae	dsDNA	197139	GenBank	complete				Germany	Germany	Homo sapiens	swab	2022-07-01		Monkeypox virus isolate MPXV/Germany/2022/RKI114, complete genome
ON929074	Monkeypox virus		Brinkmann,A., Kohl,C., Pape,K., Uddin,S., Schrick,L., Michel,J., Schaade,L., Nitsche,A.	2022-07-06T00:00:00Z	Monkeypox virus	Orthopoxvirus	Poxviridae	dsDNA	197139	GenBank	complete				Germany	Germany	Homo sapiens	swab	2022-07-01		Monkeypox virus isolate MPXV/Germany/2022/RKI119, complete genome
ON929075	Monkeypox virus		Brinkmann,A., Kohl,C., Pape,K., Uddin,S., Schrick,L., Michel,J., Schaade,L., Nitsche,A.	2022-07-06T00:00:00Z	Monkeypox virus	Orthopoxvirus	Poxviridae	dsDNA	197139	GenBank	complete				Germany	Germany	Homo sapiens	swab	2022-07-01		Monkeypox virus isolate MPXV/Germany/2022/RKI120, complete genome
ON929076	Monkeypox virus		Brinkmann,A., Kohl,C., Pape,K., Uddin,S., Schrick,L., Michel,J., Schaade,L., Nitsche,A.	2022-07-06T00:00:00Z	Monkeypox virus	Orthopoxvirus	Poxviridae	dsDNA	197139	GenBank	complete				Germany	Germany	Homo sapiens	swab	2022-07-01		Monkeypox virus isolate MPXV/Germany/2022/RKI121, complete genome
ON929078	Monkeypox virus		Brinkmann,A., Kohl,C., Pape,K., Uddin,S., Schrick,L., Michel,J., Schaade,L., Nitsche,A.	2022-07-06T00:00:00Z	Monkeypox virus	Orthopoxvirus	Poxviridae	dsDNA	197141	GenBank	complete				Germany	Germany	Homo sapiens	swab	2022-07-01		Monkeypox virus isolate MPXV/Germany/2022/RKI123, complete genome
ON929079	Monkeypox virus		Brinkmann,A., Kohl,C., Pape,K., Uddin,S., Schrick,L., Michel,J., Schaade,L., Nitsche,A.	2022-07-06T00:00:00Z	Monkeypox virus	Orthopoxvirus	Poxviridae	dsDNA	197140	GenBank	complete				Germany	Germany	Homo sapiens	swab	2022-07-01		Monkeypox virus isolate MPXV/Germany/2022/RKI124, complete genome
ON929080	Monkeypox virus		Brinkmann,A., Kohl,C., Pape,K., Uddin,S., Schrick,L., Michel,J., Schaade,L., Nitsche,A.	2022-07-06T00:00:00Z	Monkeypox virus	Orthopoxvirus	Poxviridae	dsDNA	197139	GenBank	complete				Germany	Germany	Homo sapiens	swab	2022-07-01		Monkeypox virus isolate MPXV/Germany/2022/RKI125, complete genome
ON929081	Monkeypox virus		Brinkmann,A., Kohl,C., Pape,K., Uddin,S., Schrick,L., Michel,J., Schaade,L., Nitsche,A.	2022-07-06T00:00:00Z	Monkeypox virus	Orthopoxvirus	Poxviridae	dsDNA	197139	GenBank	complete				Germany	Germany	Homo sapiens	swab	2022-07-01		Monkeypox virus isolate MPXV/Germany/2022/RKI126, complete genome
ON929082	Monkeypox virus		Brinkmann,A., Kohl,C., Pape,K., Uddin,S., Schrick,L., Michel,J., Schaade,L., Nitsche,A.	2022-07-06T00:00:00Z	Monkeypox virus	Orthopoxvirus	Poxviridae	dsDNA	197139	GenBank	complete				Germany	Germany	Homo sapiens	swab	2022-07-01		Monkeypox virus isolate MPXV/Germany/2022/RKI127, complete genome
ON929083	Monkeypox virus		Brinkmann,A., Kohl,C., Pape,K., Uddin,S., Schrick,L., Michel,J., Schaade,L., Nitsche,A.	2022-07-06T00:00:00Z	Monkeypox virus	Orthopoxvirus	Poxviridae	dsDNA	197139	GenBank	complete				Germany	Germany	Homo sapiens	swab	2022-07-01		Monkeypox virus isolate MPXV/Germany/2022/RKI128, complete genome
ON929084	Monkeypox virus		Brinkmann,A., Kohl,C., Pape,K., Uddin,S., Schrick,L., Michel,J., Schaade,L., Nitsche,A.	2022-07-06T00:00:00Z	Monkeypox virus	Orthopoxvirus	Poxviridae	dsDNA	197140	GenBank	complete				Germany	Germany	Homo sapiens	swab	2022-07-01		Monkeypox virus isolate MPXV/Germany/2022/RKI129, complete genome
ON929085	Monkeypox virus		Brinkmann,A., Kohl,C., Pape,K., Uddin,S., Schrick,L., Michel,J., Schaade,L., Nitsche,A.	2022-07-06T00:00:00Z	Monkeypox virus	Orthopoxvirus	Poxviridae	dsDNA	197139	GenBank	complete				Germany	Germany	Homo sapiens	swab	2022-07-01		Monkeypox virus isolate MPXV/Germany/2022/RKI130, complete genome
ON929086	Monkeypox virus		Brinkmann,A., Kohl,C., Pape,K., Uddin,S., Schrick,L., Michel,J., Schaade,L., Nitsche,A.	2022-07-06T00:00:00Z	Monkeypox virus	Orthopoxvirus	Poxviridae	dsDNA	197140	GenBank	complete				Germany	Germany	Homo sapiens	swab	2022-07-01		Monkeypox virus isolate MPXV/Germany/2022/RKI131, complete genome
ON929087	Monkeypox virus		Brinkmann,A., Kohl,C., Pape,K., Uddin,S., Schrick,L., Michel,J., Schaade,L., Nitsche,A.	2022-07-06T00:00:00Z	Monkeypox virus	Orthopoxvirus	Poxviridae	dsDNA	197140	GenBank	complete				Germany	Germany	Homo sapiens	swab	2022-07-01		Monkeypox virus isolate MPXV/Germany/2022/RKI132, complete genome
ON929088	Monkeypox virus		Brinkmann,A., Kohl,C., Pape,K., Uddin,S., Schrick,L., Michel,J., Schaade,L., Nitsche,A.	2022-07-06T00:00:00Z	Monkeypox virus	Orthopoxvirus	Poxviridae	dsDNA	197139	GenBank	complete				Germany	Germany	Homo sapiens	swab	2022-07-01		Monkeypox virus isolate MPXV/Germany/2022/RKI133, complete genome
ON929089	Monkeypox virus		Brinkmann,A., Kohl,C., Pape,K., Uddin,S., Schrick,L., Michel,J., Schaade,L., Nitsche,A.	2022-07-06T00:00:00Z	Monkeypox virus	Orthopoxvirus	Poxviridae	dsDNA	197140	GenBank	complete				Germany	Germany	Homo sapiens	swab	2022-07-01		Monkeypox virus isolate MPXV/Germany/2022/RKI134, complete genome
ON929090	Monkeypox virus		Brinkmann,A., Kohl,C., Pape,K., Uddin,S., Schrick,L., Michel,J., Schaade,L., Nitsche,A.	2022-07-06T00:00:00Z	Monkeypox virus	Orthopoxvirus	Poxviridae	dsDNA	197141	GenBank	complete				Germany	Germany	Homo sapiens	swab	2022-07-01		Monkeypox virus isolate MPXV/Germany/2022/RKI135, complete genome
ON929091	Monkeypox virus		Brinkmann,A., Kohl,C., Pape,K., Uddin,S., Schrick,L., Michel,J., Schaade,L., Nitsche,A.	2022-07-06T00:00:00Z	Monkeypox virus	Orthopoxvirus	Poxviridae	dsDNA	197139	GenBank	complete				Germany	Germany	Homo sapiens	swab	2022-07-01		Monkeypox virus isolate MPXV/Germany/2022/RKI136, complete genome
ON954773	Monkeypox virus		Gigante,C.M., Ventura,J., Seabolt,M.H., Zhao,H., Wilkins,K., Respress,J., Howard,D., Batra,D., McCollum,A., Hutson,C., Davidson,W., Rao,A., Nash,J., Li,Y.	2022-07-09T00:00:00Z	Monkeypox virus	Orthopoxvirus	Poxviridae	dsDNA	197767	GenBank	complete				USA: CA	USA	Homo sapiens		2022-05-01	SAMN30616455	Monkeypox virus isolate MPXV_USA_2022_CA002, complete genome
ON959131	Monkeypox virus		Gigante,C.M., Ghinai,I., Seabolt,M.H., Zhao,H., Wilkins,K., Respress,J., Howard,D., Batra,D., McCollum,A., Hutson,C., Davidson,W., Rao,A., Kerins,J., Li,Y.	2022-07-11T00:00:00Z	Monkeypox virus	Orthopoxvirus	Poxviridae	dsDNA	197742	GenBank	complete				USA: IL	USA	Homo sapiens		2022-05-01	SAMN30616449	Monkeypox virus isolate MPXV_USA_2022_IL001, complete genome
ON959132	Monkeypox virus		Gigante,C.M., Ghinai,I., Seabolt,M.H., Zhao,H., Wilkins,K., Respress,J., Howard,D., Batra,D., McCollum,A., Hutson,C., Davidson,W., Rao,A., Kerins,J., Li,Y.	2022-07-11T00:00:00Z	Monkeypox virus	Orthopoxvirus	Poxviridae	dsDNA	197758	GenBank	complete				USA: IL	USA	Homo sapiens		2022-06-01	SAMN30616450	Monkeypox virus isolate MPXV_USA_2022_IL003, complete genome
ON959133	Monkeypox virus		Gigante,C.M., Hughes,S., Seabolt,M.H., Zhao,H., Wilkins,K., Respress,J., Howard,D., Batra,D., McCollum,A., Hutson,C., Davidson,W., Rao,A., Baumgartner,J., Li,Y.	2022-07-11T00:00:00Z	Monkeypox virus	Orthopoxvirus	Poxviridae	dsDNA	197771	GenBank	complete				USA: NY	USA	Homo sapiens		2022-05-01	SAMN30616451	Monkeypox virus isolate MPXV_USA_2022_NY002, complete genome
ON959134	Monkeypox virus		Gigante,C.M., Hughes,S., Seabolt,M.H., Zhao,H., Wilkins,K., Respress,J., Howard,D., Batra,D., McCollum,A., Hutson,C., Davidson,W., Rao,A., Baumgartner,J., Li,Y.	2022-07-11T00:00:00Z	Monkeypox virus	Orthopoxvirus	Poxviridae	dsDNA	197742	GenBank	complete				USA: NY	USA	Homo sapiens		2022-05-01	SAMN30616452	Monkeypox virus isolate MPXV_USA_2022_NY003, complete genome
ON959135	Monkeypox virus		Gigante,C.M., Hughes,S., Seabolt,M.H., Zhao,H., Wilkins,K., Respress,J., Howard,D., Batra,D., McCollum,A., Hutson,C., Davidson,W., Rao,A., Baumgartner,J., Li,Y.	2022-07-11T00:00:00Z	Monkeypox virus	Orthopoxvirus	Poxviridae	dsDNA	197764	GenBank	complete				USA: NY	USA	Homo sapiens		2022-05-01	SAMN30616453	Monkeypox virus isolate MPXV_USA_2022_NY004, complete genome
ON959136	Monkeypox virus		Gigante,C.M., Hughes,S., Seabolt,M.H., Zhao,H., Wilkins,K., Respress,J., Howard,D., Batra,D., McCollum,A., Hutson,C., Davidson,W., Rao,A., Baumgartner,J., Li,Y.	2022-07-11T00:00:00Z	Monkeypox virus	Orthopoxvirus	Poxviridae	dsDNA	197794	GenBank	complete				USA: NY	USA	Homo sapiens		2022-06-01	SAMN30616454	Monkeypox virus isolate MPXV_USA_2022_NY005, complete genome
ON959143	Monkeypox virus		Kant,R., Smura,T., Vauhkonen,H., Vapalahti,O.	2022-07-11T00:00:00Z	Monkeypox virus	Orthopoxvirus	Poxviridae	dsDNA	197195	GenBank	complete				Finland	Finland	Homo sapiens	swab	2022-06-16		Monkeypox virus isolate MPX-96/Finland/2022, complete genome
ON959149	Monkeypox virus		Brinkmann,A., Kohl,C., Pape,K., Uddin,S., Schrick,L., Michel,J., Jessen,H., Schaade,L., Nitsche,A.	2022-07-11T00:00:00Z	Monkeypox virus	Orthopoxvirus	Poxviridae	dsDNA	197139	GenBank	complete				Germany	Germany	Homo sapiens	swab	2022-07-01		Monkeypox virus isolate MPXV/Germany/2022/RKI140, complete genome
ON959150	Monkeypox virus		Brinkmann,A., Kohl,C., Pape,K., Uddin,S., Schrick,L., Michel,J., Jessen,H., Schaade,L., Nitsche,A.	2022-07-11T00:00:00Z	Monkeypox virus	Orthopoxvirus	Poxviridae	dsDNA	197139	GenBank	complete				Germany	Germany	Homo sapiens	swab	2022-07-01		Monkeypox virus isolate MPXV/Germany/2022/RKI145, complete genome
ON959151	Monkeypox virus		Brinkmann,A., Kohl,C., Pape,K., Uddin,S., Schrick,L., Michel,J., Jessen,H., Schaade,L., Nitsche,A.	2022-07-11T00:00:00Z	Monkeypox virus	Orthopoxvirus	Poxviridae	dsDNA	197139	GenBank	complete				Germany	Germany	Homo sapiens	swab	2022-07-01		Monkeypox virus isolate MPXV/Germany/2022/RKI160, complete genome
ON959152	Monkeypox virus		Brinkmann,A., Kohl,C., Pape,K., Uddin,S., Schrick,L., Michel,J., Schaade,L., Nitsche,A.	2022-07-11T00:00:00Z	Monkeypox virus	Orthopoxvirus	Poxviridae	dsDNA	197139	GenBank	complete				Germany	Germany	Homo sapiens	swab	2022-07-01		Monkeypox virus isolate MPXV/Germany/2022/RKI139, complete genome
ON959153	Monkeypox virus		Brinkmann,A., Kohl,C., Pape,K., Uddin,S., Schrick,L., Michel,J., Schaade,L., Nitsche,A.	2022-07-11T00:00:00Z	Monkeypox virus	Orthopoxvirus	Poxviridae	dsDNA	197139	GenBank	complete				Germany	Germany	Homo sapiens	swab	2022-07-01		Monkeypox virus isolate MPXV/Germany/2022/RKI165, complete genome
ON959154	Monkeypox virus		Brinkmann,A., Kohl,C., Pape,K., Uddin,S., Schrick,L., Michel,J., Schaade,L., Nitsche,A.	2022-07-11T00:00:00Z	Monkeypox virus	Orthopoxvirus	Poxviridae	dsDNA	197139	GenBank	complete				Germany	Germany	Homo sapiens	swab	2022-07-01		Monkeypox virus isolate MPXV/Germany/2022/RKI137, complete genome
ON959155	Monkeypox virus		Brinkmann,A., Kohl,C., Pape,K., Uddin,S., Schrick,L., Michel,J., Schaade,L., Nitsche,A.	2022-07-11T00:00:00Z	Monkeypox virus	Orthopoxvirus	Poxviridae	dsDNA	197139	GenBank	complete				Germany	Germany	Homo sapiens	swab	2022-07-01		Monkeypox virus isolate MPXV/Germany/2022/RKI138, complete genome
ON959156	Monkeypox virus		Brinkmann,A., Kohl,C., Pape,K., Uddin,S., Schrick,L., Michel,J., Schaade,L., Nitsche,A.	2022-07-11T00:00:00Z	Monkeypox virus	Orthopoxvirus	Poxviridae	dsDNA	197139	GenBank	complete				Germany	Germany	Homo sapiens	swab	2022-07-01		Monkeypox virus isolate MPXV/Germany/2022/RKI141, complete genome
ON959157	Monkeypox virus		Brinkmann,A., Kohl,C., Pape,K., Uddin,S., Schrick,L., Michel,J., Schaade,L., Nitsche,A.	2022-07-11T00:00:00Z	Monkeypox virus	Orthopoxvirus	Poxviridae	dsDNA	197139	GenBank	complete				Germany	Germany	Homo sapiens	swab	2022-07-01		Monkeypox virus isolate MPXV/Germany/2022/RKI142, complete genome
ON959158	Monkeypox virus		Brinkmann,A., Kohl,C., Pape,K., Uddin,S., Schrick,L., Michel,J., Schaade,L., Nitsche,A.	2022-07-11T00:00:00Z	Monkeypox virus	Orthopoxvirus	Poxviridae	dsDNA	197139	GenBank	complete				Germany	Germany	Homo sapiens	swab	2022-07-01		Monkeypox virus isolate MPXV/Germany/2022/RKI143, complete genome
ON959159	Monkeypox virus		Brinkmann,A., Kohl,C., Pape,K., Uddin,S., Schrick,L., Michel,J., Schaade,L., Nitsche,A.	2022-07-11T00:00:00Z	Monkeypox virus	Orthopoxvirus	Poxviridae	dsDNA	197139	GenBank	complete				Germany	Germany	Homo sapiens	swab	2022-07-01		Monkeypox virus isolate MPXV/Germany/2022/RKI144, complete genome
ON959160	Monkeypox virus		Brinkmann,A., Kohl,C., Pape,K., Uddin,S., Schrick,L., Michel,J., Schaade,L., Nitsche,A.	2022-07-11T00:00:00Z	Monkeypox virus	Orthopoxvirus	Poxviridae	dsDNA	197139	GenBank	complete				Germany	Germany	Homo sapiens	swab	2022-07-01		Monkeypox virus isolate MPXV/Germany/2022/RKI146, complete genome
ON959161	Monkeypox virus		Brinkmann,A., Kohl,C., Pape,K., Uddin,S., Schrick,L., Michel,J., Schaade,L., Nitsche,A.	2022-07-11T00:00:00Z	Monkeypox virus	Orthopoxvirus	Poxviridae	dsDNA	197139	GenBank	complete				Germany	Germany	Homo sapiens	swab	2022-07-01		Monkeypox virus isolate MPXV/Germany/2022/RKI147, complete genome
ON959162	Monkeypox virus		Brinkmann,A., Kohl,C., Pape,K., Uddin,S., Schrick,L., Michel,J., Schaade,L., Nitsche,A.	2022-07-11T00:00:00Z	Monkeypox virus	Orthopoxvirus	Poxviridae	dsDNA	197137	GenBank	complete				Germany	Germany	Homo sapiens	swab	2022-07-01		Monkeypox virus isolate MPXV/Germany/2022/RKI148, complete genome
ON959163	Monkeypox virus		Brinkmann,A., Kohl,C., Pape,K., Uddin,S., Schrick,L., Michel,J., Schaade,L., Nitsche,A.	2022-07-11T00:00:00Z	Monkeypox virus	Orthopoxvirus	Poxviridae	dsDNA	197139	GenBank	complete				Germany	Germany	Homo sapiens	swab	2022-07-01		Monkeypox virus isolate MPXV/Germany/2022/RKI149, complete genome
ON959164	Monkeypox virus		Brinkmann,A., Kohl,C., Pape,K., Uddin,S., Schrick,L., Michel,J., Schaade,L., Nitsche,A.	2022-07-11T00:00:00Z	Monkeypox virus	Orthopoxvirus	Poxviridae	dsDNA	197137	GenBank	complete				Germany	Germany	Homo sapiens	swab	2022-07-01		Monkeypox virus isolate MPXV/Germany/2022/RKI150, complete genome
ON959165	Monkeypox virus		Brinkmann,A., Kohl,C., Pape,K., Uddin,S., Schrick,L., Michel,J., Schaade,L., Nitsche,A.	2022-07-11T00:00:00Z	Monkeypox virus	Orthopoxvirus	Poxviridae	dsDNA	197139	GenBank	complete				Germany	Germany	Homo sapiens	swab	2022-07-01		Monkeypox virus isolate MPXV/Germany/2022/RKI151, complete genome
ON959166	Monkeypox virus		Brinkmann,A., Kohl,C., Pape,K., Uddin,S., Schrick,L., Michel,J., Schaade,L., Nitsche,A.	2022-07-11T00:00:00Z	Monkeypox virus	Orthopoxvirus	Poxviridae	dsDNA	197139	GenBank	complete				Germany	Germany	Homo sapiens	swab	2022-07-01		Monkeypox virus isolate MPXV/Germany/2022/RKI152, complete genome
ON959167	Monkeypox virus		Brinkmann,A., Kohl,C., Pape,K., Uddin,S., Schrick,L., Michel,J., Schaade,L., Nitsche,A.	2022-07-11T00:00:00Z	Monkeypox virus	Orthopoxvirus	Poxviridae	dsDNA	197139	GenBank	complete				Germany	Germany	Homo sapiens	swab	2022-07-01		Monkeypox virus isolate MPXV/Germany/2022/RKI153, complete genome
ON959168	Monkeypox virus		Brinkmann,A., Kohl,C., Pape,K., Uddin,S., Schrick,L., Michel,J., Schaade,L., Nitsche,A.	2022-07-11T00:00:00Z	Monkeypox virus	Orthopoxvirus	Poxviridae	dsDNA	197139	GenBank	complete				Germany	Germany	Homo sapiens	swab	2022-07-01		Monkeypox virus isolate MPXV/Germany/2022/RKI154, complete genome
ON959169	Monkeypox virus		Brinkmann,A., Kohl,C., Pape,K., Uddin,S., Schrick,L., Michel,J., Schaade,L., Nitsche,A.	2022-07-11T00:00:00Z	Monkeypox virus	Orthopoxvirus	Poxviridae	dsDNA	197139	GenBank	complete				Germany	Germany	Homo sapiens	swab	2022-07-01		Monkeypox virus isolate MPXV/Germany/2022/RKI155, complete genome
ON959170	Monkeypox virus		Brinkmann,A., Kohl,C., Pape,K., Uddin,S., Schrick,L., Michel,J., Schaade,L., Nitsche,A.	2022-07-11T00:00:00Z	Monkeypox virus	Orthopoxvirus	Poxviridae	dsDNA	197139	GenBank	complete				Germany	Germany	Homo sapiens	swab	2022-07-01		Monkeypox virus isolate MPXV/Germany/2022/RKI156, complete genome
ON959171	Monkeypox virus		Brinkmann,A., Kohl,C., Pape,K., Uddin,S., Schrick,L., Michel,J., Schaade,L., Nitsche,A.	2022-07-11T00:00:00Z	Monkeypox virus	Orthopoxvirus	Poxviridae	dsDNA	197139	GenBank	complete				Germany	Germany	Homo sapiens	swab	2022-07-01		Monkeypox virus isolate MPXV/Germany/2022/RKI157, complete genome
ON959172	Monkeypox virus		Brinkmann,A., Kohl,C., Pape,K., Uddin,S., Schrick,L., Michel,J., Schaade,L., Nitsche,A.	2022-07-11T00:00:00Z	Monkeypox virus	Orthopoxvirus	Poxviridae	dsDNA	197139	GenBank	complete				Germany	Germany	Homo sapiens	swab	2022-07-01		Monkeypox virus isolate MPXV/Germany/2022/RKI158, complete genome
ON959173	Monkeypox virus		Brinkmann,A., Kohl,C., Pape,K., Uddin,S., Schrick,L., Michel,J., Schaade,L., Nitsche,A.	2022-07-11T00:00:00Z	Monkeypox virus	Orthopoxvirus	Poxviridae	dsDNA	197139	GenBank	complete				Germany	Germany	Homo sapiens	swab	2022-07-01		Monkeypox virus isolate MPXV/Germany/2022/RKI159, complete genome
ON959174	Monkeypox virus		Brinkmann,A., Kohl,C., Pape,K., Uddin,S., Schrick,L., Michel,J., Schaade,L., Nitsche,A.	2022-07-11T00:00:00Z	Monkeypox virus	Orthopoxvirus	Poxviridae	dsDNA	197139	GenBank	complete				Germany	Germany	Homo sapiens	swab	2022-07-01		Monkeypox virus isolate MPXV/Germany/2022/RKI161, complete genome
ON959175	Monkeypox virus		Brinkmann,A., Kohl,C., Pape,K., Uddin,S., Schrick,L., Michel,J., Schaade,L., Nitsche,A.	2022-07-11T00:00:00Z	Monkeypox virus	Orthopoxvirus	Poxviridae	dsDNA	197139	GenBank	complete				Germany	Germany	Homo sapiens	swab	2022-07-01		Monkeypox virus isolate MPXV/Germany/2022/RKI162, complete genome
ON959176	Monkeypox virus		Brinkmann,A., Kohl,C., Pape,K., Uddin,S., Schrick,L., Michel,J., Schaade,L., Nitsche,A.	2022-07-11T00:00:00Z	Monkeypox virus	Orthopoxvirus	Poxviridae	dsDNA	197139	GenBank	complete				Germany	Germany	Homo sapiens	swab	2022-07-01		Monkeypox virus isolate MPXV/Germany/2022/RKI163, complete genome
ON959177	Monkeypox virus		Brinkmann,A., Kohl,C., Pape,K., Uddin,S., Schrick,L., Michel,J., Schaade,L., Nitsche,A.	2022-07-11T00:00:00Z	Monkeypox virus	Orthopoxvirus	Poxviridae	dsDNA	197139	GenBank	complete				Germany	Germany	Homo sapiens	swab	2022-07-01		Monkeypox virus isolate MPXV/Germany/2022/RKI164, complete genome
ON983160	Monkeypox virus		Duggan,A., Hole,D., Yadav,C., Knox,N., Haidl,E., Chapel,M., Domselaar,G.V., Fernando,L., Graham,M., Antonation,K., Audet,J., Hagan,M., Safronetz,D., Leung,A., Peters,G., Go,A., Laminman,V., Kaplen,B., Jolly,G., Marchand-Austin,A., Eshaghi,A., Patel,S.N., Hasso,M., Gubbay,J.B., Olsha,R.	2022-07-14T00:00:00Z	Monkeypox virus	Orthopoxvirus	Poxviridae	dsDNA	197189	GenBank	complete				Canada	Canada	Homo sapiens	swab	2022-06-03	SAMN29756039	Monkeypox virus isolate MpxV/human/CAN/UN-NML-3393/2022, complete genome
ON983162	Monkeypox virus		Duggan,A., Hole,D., Yadav,C., Knox,N., Haidl,E., Chapel,M., Domselaar,G.V., Fernando,L., Graham,M., Antonation,K., Audet,J., Hagan,M., Safronetz,D., Leung,A., Peters,G., Go,A., Laminman,V., Kaplen,B., Jolly,G., Marchand-Austin,A., Eshaghi,A., Patel,S.N., Hasso,M., Gubbay,J.B., Olsha,R.	2022-07-14T00:00:00Z	Monkeypox virus	Orthopoxvirus	Poxviridae	dsDNA	197194	GenBank	complete				Canada	Canada	Homo sapiens	lesion	2022-06-03	SAMN29756041	Monkeypox virus isolate MpxV/human/CAN/UN-NML-3531/2022, complete genome
ON983163	Monkeypox virus		Duggan,A., Hole,D., Yadav,C., Knox,N., Haidl,E., Chapel,M., Domselaar,G.V., Fernando,L., Graham,M., Antonation,K., Audet,J., Hagan,M., Safronetz,D., Leung,A., Peters,G., Go,A., Laminman,V., Kaplen,B., Jolly,G., Marchand-Austin,A., Eshaghi,A., Patel,S.N., Hasso,M., Gubbay,J.B., Olsha,R.	2022-07-14T00:00:00Z	Monkeypox virus	Orthopoxvirus	Poxviridae	dsDNA	197195	GenBank	complete				Canada	Canada	Homo sapiens	swab	2022-06-07	SAMN29756042	Monkeypox virus isolate MpxV/human/CAN/UN-NML-3532/2022, complete genome
ON983166	Monkeypox virus		Duggan,A., Hole,D., Yadav,C., Knox,N., Haidl,E., Chapel,M., Domselaar,G.V., Fernando,L., Graham,M., Antonation,K., Audet,J., Hagan,M., Safronetz,D., Leung,A., Peters,G., Go,A., Laminman,V., Kaplen,B., Jolly,G., Marchand-Austin,A., Eshaghi,A., Patel,S.N., Hasso,M., Gubbay,J.B., Olsha,R.	2022-07-14T00:00:00Z	Monkeypox virus	Orthopoxvirus	Poxviridae	dsDNA	197192	GenBank	complete				Canada	Canada	Homo sapiens	lesion	2022-06-15	SAMN29756045	Monkeypox virus isolate MpxV/human/CAN/UN-NML-3702/2022, complete genome
ON983167	Monkeypox virus		Duggan,A., Hole,D., Yadav,C., Knox,N., Haidl,E., Chapel,M., Domselaar,G.V., Fernando,L., Graham,M., Antonation,K., Audet,J., Hagan,M., Safronetz,D., Leung,A., Peters,G., Go,A., Laminman,V., Kaplen,B., Jolly,G., Marchand-Austin,A., Eshaghi,A., Patel,S.N., Hasso,M., Gubbay,J.B., Olsha,R.	2022-07-14T00:00:00Z	Monkeypox virus	Orthopoxvirus	Poxviridae	dsDNA	197195	GenBank	complete				Canada	Canada	Homo sapiens	swab	2022-06-16	SAMN29756046	Monkeypox virus isolate MpxV/human/CAN/UN-NML-3725/2022, complete genome
ON983168	Monkeypox virus		Chmel,M., Pajer,P., Nagy,A., Zlamal,M., Jirincova,H., Dresler,J., Bartos,O.	2022-07-14T00:00:00Z	Monkeypox virus	Orthopoxvirus	Poxviridae	dsDNA	194916	GenBank	complete				Czech Republic	Czech Republic	Homo sapiens		2022-04-28		Monkeypox virus isolate MPxV/Prague_001/2022/flye_medaka, complete genome
OP012849	Monkeypox virus		Lin,J.-H., Chiu,S.-C., Huang,H.-I., Huang,W.-L., Fann,W.-B., Hsieh,P.-Y., Hsu,S.-C., Liu,P.-C., Chang,T.-Y., Yang,J.-Y.	2022-07-19T00:00:00Z	Monkeypox virus	Orthopoxvirus	Poxviridae	dsDNA	197196	GenBank	complete				Taiwan	Taiwan	Homo sapiens		2022-07-01		Monkeypox virus isolate MPXV/human/Taiwan/110-364682/2022, complete genome
OP013004	Monkeypox virus		Duggan,A., Hole,D., Yadav,C., Knox,N., Chapel,M., Tyler,A., Haidl,E., Domselaar,G.V., Antonation,K., Audet,J., Fernando,L., Hagan,M., Safronetz,D., Graham,M., Peters,G., Go,A., Laminman,V., Kaplen,B., Leung,A., Jolly,G., Fafard,J., Charest,H., Levade,I.	2022-07-19T00:00:00Z	Monkeypox virus	Orthopoxvirus	Poxviridae	dsDNA	197195	GenBank	complete				Canada	Canada	Homo sapiens	swab	2022-06-07	SAMN29756048	Monkeypox virus isolate MpxV/human/CAN/UN-NML-3518/2022, complete genome
OP013005	Monkeypox virus		Duggan,A., Hole,D., Yadav,C., Knox,N., Chapel,M., Tyler,A., Haidl,E., Domselaar,G.V., Antonation,K., Audet,J., Fernando,L., Hagan,M., Safronetz,D., Graham,M., Peters,G., Go,A., Laminman,V., Kaplen,B., Leung,A., Jolly,G., Fafard,J., Charest,H., Levade,I.	2022-07-19T00:00:00Z	Monkeypox virus	Orthopoxvirus	Poxviridae	dsDNA	197195	GenBank	complete				Canada	Canada	Homo sapiens	swab	2022-06-06	SAMN29756049	Monkeypox virus isolate MpxV/human/CAN/UN-NML-3519/2022, complete genome
OP013006	Monkeypox virus		Duggan,A., Hole,D., Yadav,C., Knox,N., Chapel,M., Tyler,A., Haidl,E., Domselaar,G.V., Antonation,K., Audet,J., Fernando,L., Hagan,M., Safronetz,D., Graham,M., Peters,G., Go,A., Laminman,V., Kaplen,B., Leung,A., Jolly,G., Fafard,J., Charest,H., Levade,I.	2022-07-19T00:00:00Z	Monkeypox virus	Orthopoxvirus	Poxviridae	dsDNA	197198	GenBank	complete				Canada	Canada	Homo sapiens		2022-06-07	SAMN29756061	Monkeypox virus isolate MpxV/human/CAN/UN-NML-3542/2022, complete genome
OP013007	Monkeypox virus		Duggan,A., Hole,D., Yadav,C., Knox,N., Chapel,M., Tyler,A., Haidl,E., Domselaar,G.V., Antonation,K., Audet,J., Fernando,L., Hagan,M., Safronetz,D., Graham,M., Peters,G., Go,A., Laminman,V., Kaplen,B., Leung,A., Jolly,G., Fafard,J., Charest,H., Levade,I.	2022-07-19T00:00:00Z	Monkeypox virus	Orthopoxvirus	Poxviridae	dsDNA	197197	GenBank	complete				Canada	Canada	Homo sapiens		2022-06-07	SAMN29756050	Monkeypox virus isolate MpxV/human/CAN/UN-NML-3549/2022, complete genome
OP013008	Monkeypox virus		Duggan,A., Hole,D., Yadav,C., Knox,N., Chapel,M., Tyler,A., Haidl,E., Domselaar,G.V., Antonation,K., Audet,J., Fernando,L., Hagan,M., Safronetz,D., Graham,M., Peters,G., Go,A., Laminman,V., Kaplen,B., Leung,A., Jolly,G., Fafard,J., Charest,H., Levade,I.	2022-07-19T00:00:00Z	Monkeypox virus	Orthopoxvirus	Poxviridae	dsDNA	197195	GenBank	complete				Canada	Canada	Homo sapiens		2022-06-08	SAMN29756051	Monkeypox virus isolate MpxV/human/CAN/UN-NML-3582/2022, complete genome
OP013009	Monkeypox virus		Duggan,A., Hole,D., Yadav,C., Knox,N., Chapel,M., Tyler,A., Haidl,E., Domselaar,G.V., Antonation,K., Audet,J., Fernando,L., Hagan,M., Safronetz,D., Graham,M., Peters,G., Go,A., Laminman,V., Kaplen,B., Leung,A., Jolly,G., Fafard,J., Charest,H., Levade,I.	2022-07-19T00:00:00Z	Monkeypox virus	Orthopoxvirus	Poxviridae	dsDNA	197195	GenBank	complete				Canada	Canada	Homo sapiens		2022-06-08	SAMN29756052	Monkeypox virus isolate MpxV/human/CAN/UN-NML-3595/2022, complete genome
OP013010	Monkeypox virus		Duggan,A., Hole,D., Yadav,C., Knox,N., Chapel,M., Tyler,A., Haidl,E., Domselaar,G.V., Antonation,K., Audet,J., Fernando,L., Hagan,M., Safronetz,D., Graham,M., Peters,G., Go,A., Laminman,V., Kaplen,B., Leung,A., Jolly,G., Fafard,J., Charest,H., Levade,I.	2022-07-19T00:00:00Z	Monkeypox virus	Orthopoxvirus	Poxviridae	dsDNA	197195	GenBank	complete				Canada	Canada	Homo sapiens		2022-06-09	SAMN29756053	Monkeypox virus isolate MpxV/human/CAN/UN-NML-3607/2022, complete genome
OP013011	Monkeypox virus		Duggan,A., Hole,D., Yadav,C., Knox,N., Chapel,M., Tyler,A., Haidl,E., Domselaar,G.V., Antonation,K., Audet,J., Fernando,L., Hagan,M., Safronetz,D., Graham,M., Peters,G., Go,A., Laminman,V., Kaplen,B., Leung,A., Jolly,G., Fafard,J., Charest,H., Levade,I.	2022-07-19T00:00:00Z	Monkeypox virus	Orthopoxvirus	Poxviridae	dsDNA	197193	GenBank	complete				Canada	Canada	Homo sapiens		2022-06-09	SAMN29756054	Monkeypox virus isolate MpxV/human/CAN/UN-NML-3611/2022, complete genome
OP013013	Monkeypox virus		Duggan,A., Hole,D., Yadav,C., Knox,N., Chapel,M., Tyler,A., Haidl,E., Domselaar,G.V., Antonation,K., Audet,J., Fernando,L., Hagan,M., Safronetz,D., Graham,M., Peters,G., Go,A., Laminman,V., Kaplen,B., Leung,A., Jolly,G., Fafard,J., Charest,H., Levade,I.	2022-07-19T00:00:00Z	Monkeypox virus	Orthopoxvirus	Poxviridae	dsDNA	197195	GenBank	complete				Canada	Canada	Homo sapiens		2022-06-10	SAMN29756056	Monkeypox virus isolate MpxV/human/CAN/UN-NML-3658/2022, complete genome
OP013014	Monkeypox virus		Duggan,A., Hole,D., Yadav,C., Knox,N., Chapel,M., Tyler,A., Haidl,E., Domselaar,G.V., Antonation,K., Audet,J., Fernando,L., Hagan,M., Safronetz,D., Graham,M., Peters,G., Go,A., Laminman,V., Kaplen,B., Leung,A., Jolly,G., Fafard,J., Charest,H., Levade,I.	2022-07-19T00:00:00Z	Monkeypox virus	Orthopoxvirus	Poxviridae	dsDNA	197195	GenBank	complete				Canada	Canada	Homo sapiens		2022-06-11	SAMN29756057	Monkeypox virus isolate MpxV/human/CAN/UN-NML-3672/2022, complete genome
OP013015	Monkeypox virus		Duggan,A., Hole,D., Yadav,C., Knox,N., Chapel,M., Tyler,A., Haidl,E., Domselaar,G.V., Antonation,K., Audet,J., Fernando,L., Hagan,M., Safronetz,D., Graham,M., Peters,G., Go,A., Laminman,V., Kaplen,B., Leung,A., Jolly,G., Fafard,J., Charest,H., Levade,I.	2022-07-19T00:00:00Z	Monkeypox virus	Orthopoxvirus	Poxviridae	dsDNA	197195	GenBank	complete				Canada	Canada	Homo sapiens		2022-06-13	SAMN29756058	Monkeypox virus isolate MpxV/human/CAN/UN-NML-3674/2022, complete genome
OP018588	Monkeypox virus		Brinkmann,A., Kohl,C., Pape,K., Uddin,S., Schrick,L., Michel,J., Jessen,H., Schaade,L., Nitsche,A.	2022-07-19T00:00:00Z	Monkeypox virus	Orthopoxvirus	Poxviridae	dsDNA	197140	GenBank	complete				Germany	Germany	Homo sapiens	swab	2022-07-01		Monkeypox virus isolate MPXV/Germany/2022/RKI169, complete genome
OP018589	Monkeypox virus		Brinkmann,A., Kohl,C., Pape,K., Uddin,S., Schrick,L., Michel,J., Jessen,H., Schaade,L., Nitsche,A.	2022-07-19T00:00:00Z	Monkeypox virus	Orthopoxvirus	Poxviridae	dsDNA	197140	GenBank	complete				Germany	Germany	Homo sapiens	swab	2022-07-01		Monkeypox virus isolate MPXV/Germany/2022/RKI180, complete genome
OP018590	Monkeypox virus		Brinkmann,A., Kohl,C., Pape,K., Uddin,S., Schrick,L., Michel,J., Jessen,H., Schaade,L., Nitsche,A.	2022-07-19T00:00:00Z	Monkeypox virus	Orthopoxvirus	Poxviridae	dsDNA	197140	GenBank	complete				Germany	Germany	Homo sapiens	swab	2022-07-01		Monkeypox virus isolate MPXV/Germany/2022/RKI181, complete genome
OP018591	Monkeypox virus		Brinkmann,A., Kohl,C., Pape,K., Uddin,S., Schrick,L., Michel,J., Jessen,H., Schaade,L., Nitsche,A.	2022-07-19T00:00:00Z	Monkeypox virus	Orthopoxvirus	Poxviridae	dsDNA	197139	GenBank	complete				Germany	Germany	Homo sapiens	swab	2022-07-01		Monkeypox virus isolate MPXV/Germany/2022/RKI183, complete genome
OP018592	Monkeypox virus		Brinkmann,A., Kohl,C., Pape,K., Uddin,S., Schrick,L., Michel,J., Schaade,L., Nitsche,A.	2022-07-19T00:00:00Z	Monkeypox virus	Orthopoxvirus	Poxviridae	dsDNA	197140	GenBank	complete				Germany	Germany	Homo sapiens	swab	2022-07-01		Monkeypox virus isolate MPXV/Germany/2022/RKI166, complete genome
OP018593	Monkeypox virus		Brinkmann,A., Kohl,C., Pape,K., Uddin,S., Schrick,L., Michel,J., Schaade,L., Nitsche,A.	2022-07-19T00:00:00Z	Monkeypox virus	Orthopoxvirus	Poxviridae	dsDNA	197140	GenBank	complete				Germany	Germany	Homo sapiens	swab	2022-07-01		Monkeypox virus isolate MPXV/Germany/2022/RKI167, complete genome
OP018594	Monkeypox virus		Brinkmann,A., Kohl,C., Pape,K., Uddin,S., Schrick,L., Michel,J., Schaade,L., Nitsche,A.	2022-07-19T00:00:00Z	Monkeypox virus	Orthopoxvirus	Poxviridae	dsDNA	197140	GenBank	complete				Germany	Germany	Homo sapiens	swab	2022-07-01		Monkeypox virus isolate MPXV/Germany/2022/RKI168, complete genome
OP018595	Monkeypox virus		Brinkmann,A., Kohl,C., Pape,K., Uddin,S., Schrick,L., Michel,J., Schaade,L., Nitsche,A.	2022-07-19T00:00:00Z	Monkeypox virus	Orthopoxvirus	Poxviridae	dsDNA	197140	GenBank	complete				Germany	Germany	Homo sapiens	swab	2022-07-01		Monkeypox virus isolate MPXV/Germany/2022/RKI170, complete genome
OP018596	Monkeypox virus		Brinkmann,A., Kohl,C., Pape,K., Uddin,S., Schrick,L., Michel,J., Schaade,L., Nitsche,A.	2022-07-19T00:00:00Z	Monkeypox virus	Orthopoxvirus	Poxviridae	dsDNA	197140	GenBank	complete				Germany	Germany	Homo sapiens	swab	2022-07-01		Monkeypox virus isolate MPXV/Germany/2022/RKI171, complete genome
OP018597	Monkeypox virus		Brinkmann,A., Kohl,C., Pape,K., Uddin,S., Schrick,L., Michel,J., Schaade,L., Nitsche,A.	2022-07-19T00:00:00Z	Monkeypox virus	Orthopoxvirus	Poxviridae	dsDNA	197139	GenBank	complete				Germany	Germany	Homo sapiens	swab	2022-07-01		Monkeypox virus isolate MPXV/Germany/2022/RKI172, complete genome
OP018598	Monkeypox virus		Brinkmann,A., Kohl,C., Pape,K., Uddin,S., Schrick,L., Michel,J., Schaade,L., Nitsche,A.	2022-07-19T00:00:00Z	Monkeypox virus	Orthopoxvirus	Poxviridae	dsDNA	197140	GenBank	complete				Germany	Germany	Homo sapiens	swab	2022-07-01		Monkeypox virus isolate MPXV/Germany/2022/RKI173, complete genome
OP018600	Monkeypox virus		Brinkmann,A., Kohl,C., Pape,K., Uddin,S., Schrick,L., Michel,J., Schaade,L., Nitsche,A.	2022-07-19T00:00:00Z	Monkeypox virus	Orthopoxvirus	Poxviridae	dsDNA	197141	GenBank	complete				Germany	Germany	Homo sapiens	swab	2022-07-01		Monkeypox virus isolate MPXV/Germany/2022/RKI175, complete genome
OP018601	Monkeypox virus		Brinkmann,A., Kohl,C., Pape,K., Uddin,S., Schrick,L., Michel,J., Schaade,L., Nitsche,A.	2022-07-19T00:00:00Z	Monkeypox virus	Orthopoxvirus	Poxviridae	dsDNA	197141	GenBank	complete				Germany	Germany	Homo sapiens	swab	2022-07-01		Monkeypox virus isolate MPXV/Germany/2022/RKI176, complete genome
OP018602	Monkeypox virus		Brinkmann,A., Kohl,C., Pape,K., Uddin,S., Schrick,L., Michel,J., Schaade,L., Nitsche,A.	2022-07-19T00:00:00Z	Monkeypox virus	Orthopoxvirus	Poxviridae	dsDNA	197140	GenBank	complete				Germany	Germany	Homo sapiens	swab	2022-07-01		Monkeypox virus isolate MPXV/Germany/2022/RKI177, complete genome
OP018603	Monkeypox virus		Brinkmann,A., Kohl,C., Pape,K., Uddin,S., Schrick,L., Michel,J., Schaade,L., Nitsche,A.	2022-07-19T00:00:00Z	Monkeypox virus	Orthopoxvirus	Poxviridae	dsDNA	197141	GenBank	complete				Germany	Germany	Homo sapiens	swab	2022-07-01		Monkeypox virus isolate MPXV/Germany/2022/RKI178, complete genome
OP018604	Monkeypox virus		Brinkmann,A., Kohl,C., Pape,K., Uddin,S., Schrick,L., Michel,J., Schaade,L., Nitsche,A.	2022-07-19T00:00:00Z	Monkeypox virus	Orthopoxvirus	Poxviridae	dsDNA	197140	GenBank	complete				Germany	Germany	Homo sapiens	swab	2022-07-01		Monkeypox virus isolate MPXV/Germany/2022/RKI179, complete genome
OP018605	Monkeypox virus		Brinkmann,A., Kohl,C., Pape,K., Uddin,S., Schrick,L., Michel,J., Schaade,L., Nitsche,A.	2022-07-19T00:00:00Z	Monkeypox virus	Orthopoxvirus	Poxviridae	dsDNA	197140	GenBank	complete				Germany	Germany	Homo sapiens	swab	2022-07-01		Monkeypox virus isolate MPXV/Germany/2022/RKI182, complete genome
OP018606	Monkeypox virus		Brinkmann,A., Kohl,C., Pape,K., Uddin,S., Schrick,L., Michel,J., Schaade,L., Nitsche,A.	2022-07-19T00:00:00Z	Monkeypox virus	Orthopoxvirus	Poxviridae	dsDNA	197139	GenBank	complete				Germany	Germany	Homo sapiens	swab	2022-07-01		Monkeypox virus isolate MPXV/Germany/2022/RKI184, complete genome
OP018607	Monkeypox virus		Brinkmann,A., Kohl,C., Pape,K., Uddin,S., Schrick,L., Michel,J., Schaade,L., Nitsche,A.	2022-07-19T00:00:00Z	Monkeypox virus	Orthopoxvirus	Poxviridae	dsDNA	197140	GenBank	complete				Germany	Germany	Homo sapiens	swab	2022-07-01		Monkeypox virus isolate MPXV/Germany/2022/RKI185, complete genome
OP019275	Monkeypox virus		Camp,J.V., Redlberger-Fritz,M., Aberle,S.W.	2022-07-19T00:00:00Z	Monkeypox virus	Orthopoxvirus	Poxviridae	dsDNA	197199	GenBank	complete				Austria	Austria	Homo sapiens		2022-06-10		Monkeypox virus isolate hMPXV/Austria/MUW1525179/2022, complete genome
OP019276	Monkeypox virus		Camp,J.V., Redlberger-Fritz,M., Aberle,S.W.	2022-07-19T00:00:00Z	Monkeypox virus	Orthopoxvirus	Poxviridae	dsDNA	197193	GenBank	complete				Austria	Austria	Homo sapiens		2022-06-21		Monkeypox virus isolate hMPXV/Austria/MUW1527495/2022, complete genome
OP019277	Monkeypox virus		Camp,J.V., Redlberger-Fritz,M., Aberle,S.W.	2022-07-19T00:00:00Z	Monkeypox virus	Orthopoxvirus	Poxviridae	dsDNA	197193	GenBank	complete				Austria	Austria	Homo sapiens		2022-07-04		Monkeypox virus isolate hMPXV/Austria/MUW1531254/2022, complete genome
OP022170	Monkeypox virus		Groves,N., Osman,K.L., Lewandowski,K.S., Carter,D.P., Pullan,S.T., Myers,R., Vipond,R., Chand,M.	2022-07-20T00:00:00Z	Monkeypox virus	Orthopoxvirus	Poxviridae	dsDNA	197205	GenBank	complete				United Kingdom	United Kingdom	Homo sapiens		2022-05-16		Monkeypox virus isolate MPXV_UK_2022_5, complete genome
OP055800	Monkeypox virus	SRR20653196	Sereewit,J., Xie,H., Roychoudhury,P., Greninger,A.	2022-07-25T00:00:00Z	Monkeypox virus	Orthopoxvirus	Poxviridae	dsDNA	197178	GenBank	complete				USA: WA	USA	Homo sapiens		2022-07-01	SAMN29982907	Monkeypox virus isolate MpxV/human/USA/WA-UW-073909/2022, complete genome
OP055801	Monkeypox virus	SRR20653195	Sereewit,J., Xie,H., Roychoudhury,P., Greninger,A.	2022-07-25T00:00:00Z	Monkeypox virus	Orthopoxvirus	Poxviridae	dsDNA	197176	GenBank	complete				USA: WA	USA	Homo sapiens		2022-07-01	SAMN29982908	Monkeypox virus isolate MpxV/human/USA/WA-UW-078327/2022, complete genome
OP055802	Monkeypox virus	SRR20653194	Sereewit,J., Xie,H., Roychoudhury,P., Greninger,A.	2022-07-25T00:00:00Z	Monkeypox virus	Orthopoxvirus	Poxviridae	dsDNA	197176	GenBank	complete				USA: WA	USA	Homo sapiens		2022-07-01	SAMN29982909	Monkeypox virus isolate MpxV/human/USA/Unknown-UW-077794/2022, complete genome
OP055803	Monkeypox virus	SRR20653193	Sereewit,J., Xie,H., Roychoudhury,P., Greninger,A.	2022-07-25T00:00:00Z	Monkeypox virus	Orthopoxvirus	Poxviridae	dsDNA	197176	GenBank	complete				USA: WA	USA	Homo sapiens		2022-07-01	SAMN29982910	Monkeypox virus isolate MpxV/human/USA/Unknown-UW-073599/2022, complete genome
OP055804	Monkeypox virus	SRR20653192	Sereewit,J., Xie,H., Roychoudhury,P., Greninger,A.	2022-07-25T00:00:00Z	Monkeypox virus	Orthopoxvirus	Poxviridae	dsDNA	197176	GenBank	complete				USA: WA	USA	Homo sapiens		2022-07-01	SAMN29982911	Monkeypox virus isolate MpxV/human/USA/WA-UW-076724/2022, complete genome
OP055805	Monkeypox virus	SRR20653191	Sereewit,J., Xie,H., Roychoudhury,P., Greninger,A.	2022-07-25T00:00:00Z	Monkeypox virus	Orthopoxvirus	Poxviridae	dsDNA	197176	GenBank	complete				USA: WA	USA	Homo sapiens		2022-07-01	SAMN29982912	Monkeypox virus isolate MpxV/human/USA/Unknown-UW-076991/2022, complete genome
OP055806	Monkeypox virus	SRR20653190	Sereewit,J., Xie,H., Roychoudhury,P., Greninger,A.	2022-07-25T00:00:00Z	Monkeypox virus	Orthopoxvirus	Poxviridae	dsDNA	197176	GenBank	complete				USA: WA	USA	Homo sapiens		2022-07-01	SAMN29982913	Monkeypox virus isolate MpxV/human/USA/WA-UW-079141/2022, complete genome
OP055807	Monkeypox virus	SRR20653189	Sereewit,J., Xie,H., Roychoudhury,P., Greninger,A.	2022-07-25T00:00:00Z	Monkeypox virus	Orthopoxvirus	Poxviridae	dsDNA	197176	GenBank	complete				USA: WA	USA	Homo sapiens		2022-07-01	SAMN29982914	Monkeypox virus isolate MpxV/human/USA/WA-UW-074372/2022, complete genome
OP055808	Monkeypox virus	SRR20653188	Sereewit,J., Xie,H., Roychoudhury,P., Greninger,A.	2022-07-25T00:00:00Z	Monkeypox virus	Orthopoxvirus	Poxviridae	dsDNA	197176	GenBank	complete				USA: WA	USA	Homo sapiens		2022-07-01	SAMN29982915	Monkeypox virus isolate MpxV/human/USA/WA-UW-075986/2022, complete genome
OP055809	Monkeypox virus	SRR20653187	Sereewit,J., Xie,H., Roychoudhury,P., Greninger,A.	2022-07-25T00:00:00Z	Monkeypox virus	Orthopoxvirus	Poxviridae	dsDNA	197177	GenBank	complete				USA: WA	USA	Homo sapiens		2022-07-01	SAMN29982916	Monkeypox virus isolate MpxV/human/USA/WA-UW-076082/2022, complete genome
OP062229	Monkeypox virus		Duggan,A., Hole,D., Yadav,C., Knox,N., Tyler,A., Haidl,E., Chapel,M., Domselaar,G.V., Graham,M., Audet,J., Fernando,L., Hagan,M., Safronetz,D., Leung,A., Peters,G., Go,A., Laminman,V., Kaplen,B., Antonation,K., Jolly,G., Griffiths,E., Charest,H., Levade,I., Fafard,J.	2022-07-26T00:00:00Z	Monkeypox virus	Orthopoxvirus	Poxviridae	dsDNA	197176	GenBank	complete				Canada	Canada	Homo sapiens		2022-06-16	SAMN29893955	Monkeypox virus isolate MpxV/human/CAN/UN-NML-3817/2022, complete genome
OP062231	Monkeypox virus		Duggan,A., Hole,D., Yadav,C., Knox,N., Tyler,A., Haidl,E., Chapel,M., Domselaar,G.V., Graham,M., Audet,J., Fernando,L., Hagan,M., Safronetz,D., Leung,A., Peters,G., Go,A., Laminman,V., Kaplen,B., Antonation,K., Jolly,G., Griffiths,E., Charest,H., Levade,I., Fafard,J.	2022-07-26T00:00:00Z	Monkeypox virus	Orthopoxvirus	Poxviridae	dsDNA	197178	GenBank	complete				Canada	Canada	Homo sapiens		2022-06-27	SAMN29893952	Monkeypox virus isolate MpxV/human/CAN/UN-NML-3907/2022, complete genome
OP062232	Monkeypox virus		Duggan,A., Hole,D., Yadav,C., Knox,N., Tyler,A., Haidl,E., Chapel,M., Domselaar,G.V., Graham,M., Audet,J., Fernando,L., Hagan,M., Safronetz,D., Leung,A., Peters,G., Go,A., Laminman,V., Kaplen,B., Antonation,K., Jolly,G., Griffiths,E., Charest,H., Levade,I., Fafard,J.	2022-07-26T00:00:00Z	Monkeypox virus	Orthopoxvirus	Poxviridae	dsDNA	197177	GenBank	complete				Canada	Canada	Homo sapiens		2022-06-27	SAMN29893951	Monkeypox virus isolate MpxV/human/CAN/UN-NML-3909/2022, complete genome
OP123040	Monkeypox virus	SRR20731575	Sereewit,J., Xie,H., Roychoudhury,P., Greninger,A.	2022-08-02T00:00:00Z	Monkeypox virus	Orthopoxvirus	Poxviridae	dsDNA	197174	GenBank	complete				USA: WA	USA	Homo sapiens		2022-07-01	SAMN30081276	Monkeypox virus isolate MpxV/human/USA/WA-UW-073974/2022, complete genome
OP123041	Monkeypox virus	SRR20731574	Sereewit,J., Xie,H., Roychoudhury,P., Greninger,A.	2022-08-02T00:00:00Z	Monkeypox virus	Orthopoxvirus	Poxviridae	dsDNA	197173	GenBank	complete				USA: WA	USA	Homo sapiens		2022-07-01	SAMN30081277	Monkeypox virus isolate MpxV/human/USA/WA-UW-070134/2022, complete genome
OP123042	Monkeypox virus	SRR20731573	Sereewit,J., Xie,H., Roychoudhury,P., Greninger,A.	2022-08-02T00:00:00Z	Monkeypox virus	Orthopoxvirus	Poxviridae	dsDNA	197176	GenBank	complete				USA: WA	USA	Homo sapiens		2022-07-01	SAMN30081278	Monkeypox virus isolate MpxV/human/USA/WA-UW-077622/2022, complete genome
OP123043	Monkeypox virus	SRR20731572	Sereewit,J., Xie,H., Roychoudhury,P., Greninger,A.	2022-08-02T00:00:00Z	Monkeypox virus	Orthopoxvirus	Poxviridae	dsDNA	197176	GenBank	complete				USA: WA	USA	Homo sapiens		2022-07-01	SAMN30081279	Monkeypox virus isolate MpxV/human/USA/WA-UW-077836/2022, complete genome
OP123044	Monkeypox virus	SRR20736996	Sereewit,J., Xie,H., Roychoudhury,P., Greninger,A.	2022-08-02T00:00:00Z	Monkeypox virus	Orthopoxvirus	Poxviridae	dsDNA	197176	GenBank	complete				USA: WA	USA	Homo sapiens		2022-07-01	SAMN30086702	Monkeypox virus isolate MpxV/human/USA/WA-UW-071246/2022, complete genome
OP123045	Monkeypox virus	SRR20736995	Sereewit,J., Xie,H., Roychoudhury,P., Greninger,A.	2022-08-02T00:00:00Z	Monkeypox virus	Orthopoxvirus	Poxviridae	dsDNA	197176	GenBank	complete				USA: WA	USA	Homo sapiens		2022-07-01	SAMN30086703	Monkeypox virus isolate MpxV/human/USA/WA-UW-076225/2022, complete genome
OP123046	Monkeypox virus	SRR20736992	Sereewit,J., Xie,H., Roychoudhury,P., Greninger,A.	2022-08-02T00:00:00Z	Monkeypox virus	Orthopoxvirus	Poxviridae	dsDNA	197174	GenBank	complete				USA: WA	USA	Homo sapiens		2022-07-01	SAMN30086704	Monkeypox virus isolate MpxV/human/USA/WA-UW-078870/2022, complete genome
OP123047	Monkeypox virus	SRR20736991	Sereewit,J., Xie,H., Roychoudhury,P., Greninger,A.	2022-08-02T00:00:00Z	Monkeypox virus	Orthopoxvirus	Poxviridae	dsDNA	197176	GenBank	complete				USA: WA	USA	Homo sapiens		2022-07-01	SAMN30086705	Monkeypox virus isolate MpxV/human/USA/WA-UW-071121/2022, complete genome
OP123048	Monkeypox virus	SRR20736990	Sereewit,J., Xie,H., Roychoudhury,P., Greninger,A.	2022-08-02T00:00:00Z	Monkeypox virus	Orthopoxvirus	Poxviridae	dsDNA	197176	GenBank	complete				USA: WA	USA	Homo sapiens		2022-07-01	SAMN30086706	Monkeypox virus isolate MpxV/human/USA/WA-UW-076861/2022, complete genome
OP123049	Monkeypox virus	SRR20736989	Sereewit,J., Xie,H., Roychoudhury,P., Greninger,A.	2022-08-02T00:00:00Z	Monkeypox virus	Orthopoxvirus	Poxviridae	dsDNA	197176	GenBank	complete				USA: WA	USA	Homo sapiens		2022-07-01	SAMN30086707	Monkeypox virus isolate MpxV/human/USA/WA-UW-073669/2022, complete genome
OP123050	Monkeypox virus	SRR20736988	Sereewit,J., Xie,H., Roychoudhury,P., Greninger,A.	2022-08-02T00:00:00Z	Monkeypox virus	Orthopoxvirus	Poxviridae	dsDNA	197176	GenBank	complete				USA: WA	USA	Homo sapiens		2022-07-01	SAMN30086708	Monkeypox virus isolate MpxV/human/USA/WA-UW-076854/2022, complete genome
OP123051	Monkeypox virus	SRR20736987	Sereewit,J., Xie,H., Roychoudhury,P., Greninger,A.	2022-08-02T00:00:00Z	Monkeypox virus	Orthopoxvirus	Poxviridae	dsDNA	197176	GenBank	complete				USA: OH	USA	Homo sapiens		2022-07-01	SAMN30086709	Monkeypox virus isolate MpxV/human/USA/OH-UW-070426/2022, complete genome
OP123052	Monkeypox virus	SRR20736986	Sereewit,J., Xie,H., Roychoudhury,P., Greninger,A.	2022-08-02T00:00:00Z	Monkeypox virus	Orthopoxvirus	Poxviridae	dsDNA	197176	GenBank	complete				USA: OH	USA	Homo sapiens		2022-07-01	SAMN30086710	Monkeypox virus isolate MpxV/human/USA/OH-UW-078654/2022, complete genome
OP123053	Monkeypox virus	SRR20736985	Sereewit,J., Xie,H., Roychoudhury,P., Greninger,A.	2022-08-02T00:00:00Z	Monkeypox virus	Orthopoxvirus	Poxviridae	dsDNA	197176	GenBank	complete				USA: OH	USA	Homo sapiens		2022-07-01	SAMN30086711	Monkeypox virus isolate MpxV/human/USA/OH-UW-071686/2022, complete genome
OP123054	Monkeypox virus	SRR20736994	Sereewit,J., Xie,H., Roychoudhury,P., Greninger,A.	2022-08-02T00:00:00Z	Monkeypox virus	Orthopoxvirus	Poxviridae	dsDNA	197176	GenBank	complete				USA: OH	USA	Homo sapiens		2022-07-01	SAMN30086712	Monkeypox virus isolate MpxV/human/USA/OH-UW-077163/2022, complete genome
OP123055	Monkeypox virus	SRR20736993	Sereewit,J., Xie,H., Roychoudhury,P., Greninger,A.	2022-08-02T00:00:00Z	Monkeypox virus	Orthopoxvirus	Poxviridae	dsDNA	197180	GenBank	complete				USA: OH	USA	Homo sapiens		2022-07-01	SAMN30086713	Monkeypox virus isolate MpxV/human/USA/OH-UW-070822/2022, complete genome
OP133004	Monkeypox virus		Camp,J.V., Redlberger-Fritz,M., Aberle,S.W.	2022-08-03T00:00:00Z	Monkeypox virus	Orthopoxvirus	Poxviridae	dsDNA	197179	GenBank	complete				Austria	Austria	Homo sapiens		2022-07-11		Monkeypox virus isolate hMPXV/Austria/MUW1533374/2022, complete genome
OP133005	Monkeypox virus		Camp,J.V., Redlberger-Fritz,M., Aberle,S.W.	2022-08-03T00:00:00Z	Monkeypox virus	Orthopoxvirus	Poxviridae	dsDNA	197182	GenBank	complete				Austria	Austria	Homo sapiens		2022-07-05		Monkeypox virus isolate hMPXV/Austria/MUW1531848/2022, complete genome
OP133006	Monkeypox virus		Camp,J.V., Redlberger-Fritz,M., Aberle,S.W.	2022-08-03T00:00:00Z	Monkeypox virus	Orthopoxvirus	Poxviridae	dsDNA	197190	GenBank	complete				Austria	Austria	Homo sapiens		2022-07-06		Monkeypox virus isolate hMPXV/Austria/MUW1532243/2022, complete genome
OP133007	Monkeypox virus		Camp,J.V., Redlberger-Fritz,M., Aberle,S.W.	2022-08-03T00:00:00Z	Monkeypox virus	Orthopoxvirus	Poxviridae	dsDNA	197202	GenBank	complete				Austria	Austria	Homo sapiens		2022-07-22		Monkeypox virus isolate hMPXV/Austria/MUW1536480/2022, complete genome
OP150923	Monkeypox virus	SRR20715485	Gigante,C., Ventura,J., Seabolt,M.H., Zhao,H., Wilkins,K., McCollum,A., Hutson,C., Davidson,W., Rao,A., Nash,J., Li,Y.	2022-08-04T00:00:00Z	Monkeypox virus	Orthopoxvirus	Poxviridae	dsDNA	197749	GenBank	complete				USA: CA	USA	Homo sapiens		2022-06-01	SAMN30056154	Monkeypox virus isolate MPXV_USA_2022_CA007, complete genome
OP150924	Monkeypox virus	SRR20715409	Gigante,C., Ventura,J., Seabolt,M.H., Zhao,H., Wilkins,K., McCollum,A., Hutson,C., Davidson,W., Rao,A., Nash,J., Sheth,M., Li,Y.	2022-08-04T00:00:00Z	Monkeypox virus	Orthopoxvirus	Poxviridae	dsDNA	197776	GenBank	complete				USA: CA	USA	Homo sapiens		2022-06-01	SAMN30056102	Monkeypox virus isolate MPXV_USA_2022_CA006, complete genome
OP150925	Monkeypox virus	SRR20715516	Gigante,C., Xia,D., Seabolt,M., Zhao,H., Wilkins,K., McCollum,A., Hutson,C., Davidson,W., Rao,A., Plipat,N., Li,Y.	2022-08-04T00:00:00Z	Monkeypox virus	Orthopoxvirus	Poxviridae	dsDNA	197762	GenBank	complete				USA: GA	USA	Homo sapiens		2022-05-01	SAMN30056189	Monkeypox virus isolate MPXV_USA_2022_GA001, complete genome
OP150926	Monkeypox virus	SRR20715522	Gigante,C., Goldoft,M., Seabolt,M., Zhao,H., Wilkins,K., McCollum,A., Hutson,C., Davidson,W., Rao,A., Holshue,M., Li,Y.	2022-08-04T00:00:00Z	Monkeypox virus	Orthopoxvirus	Poxviridae	dsDNA	197692	GenBank	complete				USA: PA	USA	Homo sapiens		2022-05-01	SAMN30056190	Monkeypox virus isolate MPXV_USA_2022_PA001, complete genome
OP150927	Monkeypox virus	SRR20715517	Gigante,C., Pavlick,J., Seabolt,M., Zhao,H., Wilkins,K., McCollum,A., Hutson,C., Davidson,W., Rao,A., Parrott,T., Li,Y.	2022-08-04T00:00:00Z	Monkeypox virus	Orthopoxvirus	Poxviridae	dsDNA	197228	GenBank	complete				USA: WA	USA	Homo sapiens		2022-05-01	SAMN30056191	Monkeypox virus isolate MPXV_USA_2022_WA001, complete genome
OP160532	Monkeypox virus		Tutu van Furth AM, van der Kuip M, van Els AL, Fievez LC, van Rijckevorsel GG, van den Ouden A, Jonges M, Welkers MR, Welkers,M., Jonges,M.	2022-08-05T00:00:00Z	Monkeypox virus	Orthopoxvirus	Poxviridae	dsDNA	197008	GenBank	complete			1	Netherlands	Netherlands	Homo sapiens		2022-06-01		Monkeypox virus isolate hMpxV/Netherlands/NH-AUMC-0001/2022, complete genome
OP169336	Monkeypox virus	SRR20913445	Sereewit,J., Xie,H., Roychoudhury,P., Greninger,A.L.	2022-08-08T00:00:00Z	Monkeypox virus	Orthopoxvirus	Poxviridae	dsDNA	197178	GenBank	complete				USA: WA	USA	Homo sapiens		2022-07-01	SAMN30174633	Monkeypox virus isolate MpxV/human/USA/WA-UW-070499/2022, complete genome
OP169337	Monkeypox virus	SRR20913444	Sereewit,J., Xie,H., Roychoudhury,P., Greninger,A.L.	2022-08-08T00:00:00Z	Monkeypox virus	Orthopoxvirus	Poxviridae	dsDNA	197176	GenBank	complete				USA: OH	USA	Homo sapiens		2022-07-01	SAMN30174634	Monkeypox virus isolate MpxV/human/USA/OH-UW-079847/2022, complete genome
OP169338	Monkeypox virus	SRR20913440	Sereewit,J., Xie,H., Roychoudhury,P., Greninger,A.L.	2022-08-08T00:00:00Z	Monkeypox virus	Orthopoxvirus	Poxviridae	dsDNA	197176	GenBank	complete				USA: OH	USA	Homo sapiens		2022-07-01	SAMN30174635	Monkeypox virus isolate MpxV/human/USA/OH-UW-074058/2022, complete genome
OP169339	Monkeypox virus	SRR20913439	Sereewit,J., Xie,H., Roychoudhury,P., Greninger,A.L.	2022-08-08T00:00:00Z	Monkeypox virus	Orthopoxvirus	Poxviridae	dsDNA	197168	GenBank	complete				USA: OH	USA	Homo sapiens		2022-07-01	SAMN30174636	Monkeypox virus isolate MpxV/human/USA/OH-UW-076485/2022, complete genome
OP169340	Monkeypox virus	SRR20913438	Sereewit,J., Xie,H., Roychoudhury,P., Greninger,A.L.	2022-08-08T00:00:00Z	Monkeypox virus	Orthopoxvirus	Poxviridae	dsDNA	197176	GenBank	complete				USA: WA	USA	Homo sapiens		2022-07-01	SAMN30174637	Monkeypox virus isolate MpxV/human/USA/WA-UW-074224/2022, complete genome
OP169341	Monkeypox virus	SRR20913437	Sereewit,J., Xie,H., Roychoudhury,P., Greninger,A.L.	2022-08-08T00:00:00Z	Monkeypox virus	Orthopoxvirus	Poxviridae	dsDNA	197178	GenBank	complete				USA: WA	USA	Homo sapiens		2022-07-01	SAMN30174638	Monkeypox virus isolate MpxV/human/USA/WA-UW-074184/2022, complete genome
OP169342	Monkeypox virus	SRR20913435	Sereewit,J., Xie,H., Roychoudhury,P., Greninger,A.L.	2022-08-08T00:00:00Z	Monkeypox virus	Orthopoxvirus	Poxviridae	dsDNA	197176	GenBank	complete				USA: OH	USA	Homo sapiens		2022-07-01	SAMN30174640	Monkeypox virus isolate MpxV/human/USA/OH-UW-072752/2022, complete genome
OP169343	Monkeypox virus	SRR20913434	Sereewit,J., Xie,H., Roychoudhury,P., Greninger,A.L.	2022-08-08T00:00:00Z	Monkeypox virus	Orthopoxvirus	Poxviridae	dsDNA	197175	GenBank	complete				USA: OH	USA	Homo sapiens		2022-07-01	SAMN30174641	Monkeypox virus isolate MpxV/human/USA/OH-UW-075598/2022, complete genome
OP169344	Monkeypox virus	SRR20913433	Sereewit,J., Xie,H., Roychoudhury,P., Greninger,A.L.	2022-08-08T00:00:00Z	Monkeypox virus	Orthopoxvirus	Poxviridae	dsDNA	197174	GenBank	complete				USA: WA	USA	Homo sapiens		2022-07-01	SAMN30174642	Monkeypox virus isolate MpxV/human/USA/WA-UW-071966/2022, complete genome
OP169345	Monkeypox virus	SRR20913443	Sereewit,J., Xie,H., Roychoudhury,P., Greninger,A.L.	2022-08-08T00:00:00Z	Monkeypox virus	Orthopoxvirus	Poxviridae	dsDNA	197174	GenBank	complete				USA: WA	USA	Homo sapiens		2022-07-01	SAMN30174643	Monkeypox virus isolate MpxV/human/USA/WA-UW-075687/2022, complete genome
OP169346	Monkeypox virus	SRR20913442	Sereewit,J., Xie,H., Roychoudhury,P., Greninger,A.L.	2022-08-08T00:00:00Z	Monkeypox virus	Orthopoxvirus	Poxviridae	dsDNA	197178	GenBank	complete				USA: WA	USA	Homo sapiens		2022-07-01	SAMN30174644	Monkeypox virus isolate MpxV/human/USA/WA-UW-072839/2022, complete genome
OP171919	Monkeypox virus		Tegomoh,B., Cross,S.T., Chapman,R.C., Bernhard,K., McCutchen,E.L., Fauver,J.R., Pratt,C.B., Warden,D.E., Iwen,P.C., Donahue,M., Wiley,M.R.	2022-08-08T00:00:00Z	Monkeypox virus	Orthopoxvirus	Poxviridae	dsDNA	197182	GenBank	complete				USA: Nebraska	USA	Homo sapiens		2022-06-25	SAMN30198513	Monkeypox virus isolate MPXV22/human/USA-NE-25, complete genome
OP171920	Monkeypox virus		Tegomoh,B., Cross,S.T., Chapman,R.C., Bernhard,K., McCutchen,E.L., Fauver,J.R., Pratt,C.B., Warden,D.E., Iwen,P.C., Donahue,M., Wiley,M.R.	2022-08-08T00:00:00Z	Monkeypox virus	Orthopoxvirus	Poxviridae	dsDNA	197182	GenBank	complete				USA: Nebraska	USA	Homo sapiens		2022-07-04	SAMN30198514	Monkeypox virus isolate MPXV22/human/USA-NE-31, complete genome
OP171921	Monkeypox virus		Tegomoh,B., Cross,S.T., Chapman,R.C., Bernhard,K., McCutchen,E.L., Fauver,J.R., Pratt,C.B., Warden,D.E., Iwen,P.C., Donahue,M., Wiley,M.R.	2022-08-08T00:00:00Z	Monkeypox virus	Orthopoxvirus	Poxviridae	dsDNA	197182	GenBank	complete				USA: Nebraska	USA	Homo sapiens		2022-07-14	SAMN30198515	Monkeypox virus isolate MPXV22/human/USA-NE-43, complete genome
OP171922	Monkeypox virus		Tegomoh,B., Cross,S.T., Chapman,R.C., Bernhard,K., McCutchen,E.L., Fauver,J.R., Pratt,C.B., Warden,D.E., Iwen,P.C., Donahue,M., Wiley,M.R.	2022-08-08T00:00:00Z	Monkeypox virus	Orthopoxvirus	Poxviridae	dsDNA	197182	GenBank	complete				USA: Nebraska	USA	Homo sapiens		2022-07-14	SAMN30198516	Monkeypox virus isolate MPXV22/human/USA-NE-44, complete genome
OP171923	Monkeypox virus		Tegomoh,B., Cross,S.T., Chapman,R.C., Bernhard,K., McCutchen,E.L., Fauver,J.R., Pratt,C.B., Warden,D.E., Iwen,P.C., Donahue,M., Wiley,M.R.	2022-08-08T00:00:00Z	Monkeypox virus	Orthopoxvirus	Poxviridae	dsDNA	197182	GenBank	complete				USA: Nebraska	USA	Homo sapiens		2022-07-15	SAMN30198517	Monkeypox virus isolate MPXV22/human/USA-NE-48, complete genome
OP171924	Monkeypox virus		Tegomoh,B., Cross,S.T., Chapman,R.C., Bernhard,K., McCutchen,E.L., Fauver,J.R., Pratt,C.B., Warden,D.E., Iwen,P.C., Donahue,M., Wiley,M.R.	2022-08-08T00:00:00Z	Monkeypox virus	Orthopoxvirus	Poxviridae	dsDNA	197199	GenBank	complete				USA: Nebraska	USA	Homo sapiens		2022-07-25	SAMN30198518	Monkeypox virus isolate MPXV22/human/USA-NE-63, complete genome
OP171925	Monkeypox virus		Tegomoh,B., Cross,S.T., Chapman,R.C., Bernhard,K., McCutchen,E.L., Fauver,J.R., Pratt,C.B., Warden,D.E., Iwen,P.C., Donahue,M., Wiley,M.R.	2022-08-08T00:00:00Z	Monkeypox virus	Orthopoxvirus	Poxviridae	dsDNA	197182	GenBank	complete				USA: Nebraska	USA	Homo sapiens		2022-07-25	SAMN30198519	Monkeypox virus isolate MPXV22/human/USA-NE-75, complete genome
OP184760	Monkeypox virus	SRR20973040	Sereewit,J., Xie,H., Roychoudhury,P., Greninger,A.L.	2022-08-09T00:00:00Z	Monkeypox virus	Orthopoxvirus	Poxviridae	dsDNA	197176	GenBank	complete				USA: WA	USA	Homo sapiens		2022-07-01	SAMN30201838	Monkeypox virus isolate MpxV/human/USA/WA-UW-079401/2022, complete genome
OP184761	Monkeypox virus	SRR20973039	Sereewit,J., Xie,H., Roychoudhury,P., Greninger,A.L.	2022-08-09T00:00:00Z	Monkeypox virus	Orthopoxvirus	Poxviridae	dsDNA	197176	GenBank	complete				USA: WA	USA	Homo sapiens		2022-07-01	SAMN30201839	Monkeypox virus isolate MpxV/human/USA/WA-UW-078603/2022, complete genome
OP184762	Monkeypox virus	SRR20973038	Sereewit,J., Xie,H., Roychoudhury,P., Greninger,A.L.	2022-08-09T00:00:00Z	Monkeypox virus	Orthopoxvirus	Poxviridae	dsDNA	197176	GenBank	complete				USA: WA	USA	Homo sapiens		2022-07-01	SAMN30201840	Monkeypox virus isolate MpxV/human/USA/WA-UW-074949/2022, complete genome
OP184763	Monkeypox virus	SRR20973037	Sereewit,J., Xie,H., Roychoudhury,P., Greninger,A.L.	2022-08-09T00:00:00Z	Monkeypox virus	Orthopoxvirus	Poxviridae	dsDNA	197191	GenBank	complete				USA: WA	USA	Homo sapiens		2022-07-01	SAMN30201841	Monkeypox virus isolate MpxV/human/USA/WA-UW-076773/2022, complete genome
OP184764	Monkeypox virus	SRR20973036	Sereewit,J., Xie,H., Roychoudhury,P., Greninger,A.L.	2022-08-09T00:00:00Z	Monkeypox virus	Orthopoxvirus	Poxviridae	dsDNA	197174	GenBank	complete				USA: WA	USA	Homo sapiens		2022-07-01	SAMN30201842	Monkeypox virus isolate MpxV/human/USA/WA-UW-074932/2022, complete genome
OP184765	Monkeypox virus	SRR20973035	Sereewit,J., Xie,H., Roychoudhury,P., Greninger,A.L.	2022-08-09T00:00:00Z	Monkeypox virus	Orthopoxvirus	Poxviridae	dsDNA	197176	GenBank	complete				USA: WA	USA	Homo sapiens		2022-07-01	SAMN30201843	Monkeypox virus isolate MpxV/human/USA/WA-UW-074988/2022, complete genome
OP185709	Monkeypox virus	SRR21714304	Gigante,C.M., Kubin,G., Seabolt,M.H., Zhao,H., Wilkins,K., McCollum,A., Hutson,C., Davidson,W., Rao,A., White,S.L., Li,Y.	2022-08-10T00:00:00Z	Monkeypox virus	Orthopoxvirus	Poxviridae	dsDNA	197236	GenBank	complete				USA: TX	USA	Homo sapiens		2022-06-01	SAMN30221460	Monkeypox virus isolate MPXV_USA_2022_TX0001, complete genome
OP185710	Monkeypox virus	SRR21714306	Gigante,C.M., Hughes,S., Seabolt,M.H., Zhao,H., Wilkins,K., McCollum,A., Hutson,C., Davidson,W., Rao,A., Baumgartner,J., Li,Y.	2022-08-10T00:00:00Z	Monkeypox virus	Orthopoxvirus	Poxviridae	dsDNA	197163	GenBank	complete				USA: NY	USA	Homo sapiens		2022-06-01	SAMN30221459	Monkeypox virus isolate MPXV_USA_2022_NY0007, complete genome
OP185711	Monkeypox virus	SRR21714206	Gigante,C.M., Hughes,S., Seabolt,M.H., Zhao,H., Wilkins,K., McCollum,A., Hutson,C., Davidson,W., Rao,A., Baumgartner,J., Li,Y.	2022-08-10T00:00:00Z	Monkeypox virus	Orthopoxvirus	Poxviridae	dsDNA	197189	GenBank	complete				USA: NY	USA	Homo sapiens		2022-06-01	SAMN30221458	Monkeypox virus isolate MPXV_USA_2022_NY0006, complete genome
OP185712	Monkeypox virus	SRR21714207	Gigante,C.M., Ghinai,I., Seabolt,M.H., Zhao,H., Wilkins,K., McCollum,A., Hutson,C., Davidson,W., Rao,A., Kerins,J., Li,Y.	2022-08-10T00:00:00Z	Monkeypox virus	Orthopoxvirus	Poxviridae	dsDNA	197135	GenBank	complete				USA: IL	USA	Homo sapiens		2022-06-01	SAMN30221457	Monkeypox virus isolate MPXV_USA_2022_IL0005, complete genome
OP185713	Monkeypox virus	SRR21714307	Gigante,C.M., Lee,P., Seabolt,M.H., Zhao,H., Wilkins,K., McCollum,A., Hutson,C., Davidson,W., Rao,A., Mendoza,R., Li,Y.	2022-08-10T00:00:00Z	Monkeypox virus	Orthopoxvirus	Poxviridae	dsDNA	197315	GenBank	complete				USA: FL	USA	Homo sapiens		2022-06-01	SAMN30221422	Monkeypox virus isolate MPXV_USA_2022_FL0004, complete genome
OP185714	Monkeypox virus	SRR21714305	Gigante,C.M., Steidley,B., Seabolt,M.H., Zhao,H., Wilkins,K., McCollum,A., Hutson,C., Davidson,W., Rao,A., Davizon,E.S., Li,Y.	2022-08-10T00:00:00Z	Monkeypox virus	Orthopoxvirus	Poxviridae	dsDNA	197235	GenBank	complete				USA: CO	USA	Homo sapiens		2022-06-01	SAMN30221421	Monkeypox virus isolate MPXV_USA_2022_CO0003, complete genome
OP185715	Monkeypox virus	SRR21714303	Gigante,C.M., Steidley,B., Seabolt,M.H., Zhao,H., Wilkins,K., McCollum,A., Hutson,C., Davidson,W., Rao,A., Davizon,E.S., Li,Y.	2022-08-10T00:00:00Z	Monkeypox virus	Orthopoxvirus	Poxviridae	dsDNA	197216	GenBank	complete				USA: CO	USA	Homo sapiens		2022-05-01	SAMN30221313	Monkeypox virus isolate MPXV_USA_2022_CO0002, complete genome
OP185716	Monkeypox virus	SRR21714301	Gigante,C.M., Ventura,J., Seabolt,M.H., Zhao,H., Wilkins,K., McCollum,A., Hutson,C., Davidson,W., Rao,A., Nash,J., Li,Y.	2022-08-10T00:00:00Z	Monkeypox virus	Orthopoxvirus	Poxviridae	dsDNA	197015	GenBank	complete				USA: CA	USA	Homo sapiens		2022-06-01	SAMN30220748	Monkeypox virus isolate MPXV_USA_2022_CA0005, complete genome
OP185717	Monkeypox virus	SRR21714300	Gigante,C.M., Francis,D., Seabolt,M.H., Zhao,H., Wilkins,K., McCollum,A., Hutson,C., Davidson,W., Rao,A., Escobar,J., Li,Y.	2022-08-10T00:00:00Z	Monkeypox virus	Orthopoxvirus	Poxviridae	dsDNA	197302	GenBank	complete				USA: AZ	USA	Homo sapiens		2022-06-01	SAMN30220561	Monkeypox virus isolate MPXV_USA_2022_AZ0001, complete genome
OP204840	Monkeypox virus		Seang,S., Burrel,S., Todesco,E., Leducq,V., Monsel,G., Le Pluart,D., Cordevant,C., Pourcher,V., Palich,R., Charpentier,C.	2022-08-23T00:00:00Z	Monkeypox virus	Orthopoxvirus	Poxviridae	dsDNA	197601	GenBank	complete			1	France	France	Homo sapiens		2022-06-10		Monkeypox virus isolate PatientMPXV, complete genome
OP204857	Monkeypox virus		Rhie,G.-E.	2022-08-16T00:00:00Z	Monkeypox virus	Orthopoxvirus	Poxviridae	dsDNA	197200	GenBank	complete				South Korea	South Korea	Homo sapiens	skin	2022-08-01		Monkeypox virus isolate MPXV-ROK-P1-2022, complete genome
OP205067	Monkeypox virus		Groves,N., Osman,K.L., Lewandowski,K.S., Carter,D.P., Pullan,S.T., Myers,R., Vipond,R., Chand,M.	2022-08-11T00:00:00Z	Monkeypox virus	Orthopoxvirus	Poxviridae	dsDNA	197207	GenBank	complete				United Kingdom	United Kingdom	Homo sapiens		2022-05-27		Monkeypox virus isolate MPXV_UK_2022_9000061, complete genome
OP205068	Monkeypox virus		Groves,N., Osman,K.L., Lewandowski,K.S., Carter,D.P., Pullan,S.T., Myers,R., Vipond,R., Chand,M.	2022-08-11T00:00:00Z	Monkeypox virus	Orthopoxvirus	Poxviridae	dsDNA	197207	GenBank	complete				United Kingdom	United Kingdom	Homo sapiens		2022-06-05		Monkeypox virus isolate MPXV_UK_2022_9000062, complete genome
OP205069	Monkeypox virus		Groves,N., Osman,K.L., Lewandowski,K.S., Carter,D.P., Pullan,S.T., Myers,R., Vipond,R., Chand,M.	2022-08-11T00:00:00Z	Monkeypox virus	Orthopoxvirus	Poxviridae	dsDNA	197207	GenBank	complete				United Kingdom	United Kingdom	Homo sapiens		2022-06-06		Monkeypox virus isolate MPXV_UK_2022_9000063, complete genome
OP205070	Monkeypox virus		Groves,N., Osman,K.L., Lewandowski,K.S., Carter,D.P., Pullan,S.T., Myers,R., Vipond,R., Chand,M.	2022-08-11T00:00:00Z	Monkeypox virus	Orthopoxvirus	Poxviridae	dsDNA	197205	GenBank	complete				United Kingdom	United Kingdom	Homo sapiens		2022-06-06		Monkeypox virus isolate MPXV_UK_2022_9000064, complete genome
OP205071	Monkeypox virus		Groves,N., Osman,K.L., Lewandowski,K.S., Carter,D.P., Pullan,S.T., Myers,R., Vipond,R., Chand,M.	2022-08-11T00:00:00Z	Monkeypox virus	Orthopoxvirus	Poxviridae	dsDNA	197202	GenBank	complete				United Kingdom	United Kingdom	Homo sapiens		2022-06-06		Monkeypox virus isolate MPXV_UK_2022_9000065, complete genome
OP205072	Monkeypox virus		Groves,N., Osman,K.L., Lewandowski,K.S., Carter,D.P., Pullan,S.T., Myers,R., Vipond,R., Chand,M.	2022-08-11T00:00:00Z	Monkeypox virus	Orthopoxvirus	Poxviridae	dsDNA	197179	GenBank	complete				United Kingdom	United Kingdom	Homo sapiens		2022-06-07		Monkeypox virus isolate MPXV_UK_2022_9000066, complete genome
OP205073	Monkeypox virus		Groves,N., Osman,K.L., Lewandowski,K.S., Carter,D.P., Pullan,S.T., Myers,R., Vipond,R., Chand,M.	2022-08-11T00:00:00Z	Monkeypox virus	Orthopoxvirus	Poxviridae	dsDNA	197209	GenBank	complete				United Kingdom	United Kingdom	Homo sapiens		2022-06-08		Monkeypox virus isolate MPXV_UK_2022_9000067, complete genome
OP205074	Monkeypox virus		Groves,N., Osman,K.L., Lewandowski,K.S., Carter,D.P., Pullan,S.T., Myers,R., Vipond,R., Chand,M.	2022-08-11T00:00:00Z	Monkeypox virus	Orthopoxvirus	Poxviridae	dsDNA	197205	GenBank	complete				United Kingdom	United Kingdom	Homo sapiens		2022-06-07		Monkeypox virus isolate MPXV_UK_2022_9000068, complete genome
OP205075	Monkeypox virus		Groves,N., Osman,K.L., Lewandowski,K.S., Carter,D.P., Pullan,S.T., Myers,R., Vipond,R., Chand,M.	2022-08-11T00:00:00Z	Monkeypox virus	Orthopoxvirus	Poxviridae	dsDNA	197205	GenBank	complete				United Kingdom	United Kingdom	Homo sapiens		2022-06-11		Monkeypox virus isolate MPXV_UK_2022_9000069, complete genome
OP205076	Monkeypox virus		Groves,N., Osman,K.L., Lewandowski,K.S., Carter,D.P., Pullan,S.T., Myers,R., Vipond,R., Chand,M.	2022-08-11T00:00:00Z	Monkeypox virus	Orthopoxvirus	Poxviridae	dsDNA	197205	GenBank	complete				United Kingdom	United Kingdom	Homo sapiens		2022-06-09		Monkeypox virus isolate MPXV_UK_2022_9000070, complete genome
OP205077	Monkeypox virus		Groves,N., Osman,K.L., Lewandowski,K.S., Carter,D.P., Pullan,S.T., Myers,R., Vipond,R., Chand,M.	2022-08-11T00:00:00Z	Monkeypox virus	Orthopoxvirus	Poxviridae	dsDNA	197205	GenBank	complete				United Kingdom	United Kingdom	Homo sapiens		2022-06-09		Monkeypox virus isolate MPXV_UK_2022_9000071, complete genome
OP205078	Monkeypox virus		Groves,N., Osman,K.L., Lewandowski,K.S., Carter,D.P., Pullan,S.T., Myers,R., Vipond,R., Chand,M.	2022-08-11T00:00:00Z	Monkeypox virus	Orthopoxvirus	Poxviridae	dsDNA	197205	GenBank	complete				United Kingdom	United Kingdom	Homo sapiens		2022-06-09		Monkeypox virus isolate MPXV_UK_2022_9000072, complete genome
OP205079	Monkeypox virus		Groves,N., Osman,K.L., Lewandowski,K.S., Carter,D.P., Pullan,S.T., Myers,R., Vipond,R., Chand,M.	2022-08-11T00:00:00Z	Monkeypox virus	Orthopoxvirus	Poxviridae	dsDNA	197205	GenBank	complete				United Kingdom	United Kingdom	Homo sapiens		2022-06-09		Monkeypox virus isolate MPXV_UK_2022_9000074, complete genome
OP205080	Monkeypox virus		Groves,N., Osman,K.L., Lewandowski,K.S., Carter,D.P., Pullan,S.T., Myers,R., Vipond,R., Chand,M.	2022-08-11T00:00:00Z	Monkeypox virus	Orthopoxvirus	Poxviridae	dsDNA	197175	GenBank	complete				United Kingdom	United Kingdom	Homo sapiens		2022-06-09		Monkeypox virus isolate MPXV_UK_2022_9000076, complete genome
OP205081	Monkeypox virus		Groves,N., Osman,K.L., Lewandowski,K.S., Carter,D.P., Pullan,S.T., Myers,R., Vipond,R., Chand,M.	2022-08-11T00:00:00Z	Monkeypox virus	Orthopoxvirus	Poxviridae	dsDNA	197205	GenBank	complete				United Kingdom	United Kingdom	Homo sapiens		2022-06-14		Monkeypox virus isolate MPXV_UK_2022_9000078, complete genome
OP205083	Monkeypox virus		Groves,N., Osman,K.L., Lewandowski,K.S., Carter,D.P., Pullan,S.T., Myers,R., Vipond,R., Chand,M.	2022-08-11T00:00:00Z	Monkeypox virus	Orthopoxvirus	Poxviridae	dsDNA	197165	GenBank	complete				United Kingdom	United Kingdom	Homo sapiens		2022-05-25		Monkeypox virus isolate MPXV_UK_2022_9000092, complete genome
OP205084	Monkeypox virus		Groves,N., Osman,K.L., Lewandowski,K.S., Carter,D.P., Pullan,S.T., Myers,R., Vipond,R., Chand,M.	2022-08-11T00:00:00Z	Monkeypox virus	Orthopoxvirus	Poxviridae	dsDNA	197179	GenBank	complete				United Kingdom	United Kingdom	Homo sapiens		2022-05-30		Monkeypox virus isolate MPXV_UK_2022_9000093, complete genome
OP205085	Monkeypox virus		Groves,N., Osman,K.L., Lewandowski,K.S., Carter,D.P., Pullan,S.T., Myers,R., Vipond,R., Chand,M.	2022-08-11T00:00:00Z	Monkeypox virus	Orthopoxvirus	Poxviridae	dsDNA	197205	GenBank	complete				United Kingdom	United Kingdom	Homo sapiens		2022-06-07		Monkeypox virus isolate MPXV_UK_2022_9000096, complete genome
OP205086	Monkeypox virus		Groves,N., Osman,K.L., Lewandowski,K.S., Carter,D.P., Pullan,S.T., Myers,R., Vipond,R., Chand,M.	2022-08-11T00:00:00Z	Monkeypox virus	Orthopoxvirus	Poxviridae	dsDNA	197203	GenBank	complete				United Kingdom	United Kingdom	Homo sapiens		2022-06-06		Monkeypox virus isolate MPXV_UK_2022_9000097, complete genome
OP205087	Monkeypox virus		Groves,N., Osman,K.L., Lewandowski,K.S., Carter,D.P., Pullan,S.T., Myers,R., Vipond,R., Chand,M.	2022-08-11T00:00:00Z	Monkeypox virus	Orthopoxvirus	Poxviridae	dsDNA	197165	GenBank	complete				United Kingdom	United Kingdom	Homo sapiens		2022-06-09		Monkeypox virus isolate MPXV_UK_2022_9000099, complete genome
OP205088	Monkeypox virus		Groves,N., Osman,K.L., Lewandowski,K.S., Carter,D.P., Pullan,S.T., Myers,R., Vipond,R., Chand,M.	2022-08-11T00:00:00Z	Monkeypox virus	Orthopoxvirus	Poxviridae	dsDNA	197165	GenBank	complete				United Kingdom	United Kingdom	Homo sapiens		2022-06-09		Monkeypox virus isolate MPXV_UK_2022_9000100, complete genome
OP205089	Monkeypox virus		Groves,N., Osman,K.L., Lewandowski,K.S., Carter,D.P., Pullan,S.T., Myers,R., Vipond,R., Chand,M.	2022-08-11T00:00:00Z	Monkeypox virus	Orthopoxvirus	Poxviridae	dsDNA	197205	GenBank	complete				United Kingdom	United Kingdom	Homo sapiens		2022-06-09		Monkeypox virus isolate MPXV_UK_2022_9000101, complete genome
OP205090	Monkeypox virus		Groves,N., Osman,K.L., Lewandowski,K.S., Carter,D.P., Pullan,S.T., Myers,R., Vipond,R., Chand,M.	2022-08-11T00:00:00Z	Monkeypox virus	Orthopoxvirus	Poxviridae	dsDNA	197205	GenBank	complete				United Kingdom	United Kingdom	Homo sapiens		2022-06-13		Monkeypox virus isolate MPXV_UK_2022_9000102, complete genome
OP205091	Monkeypox virus		Groves,N., Osman,K.L., Lewandowski,K.S., Carter,D.P., Pullan,S.T., Myers,R., Vipond,R., Chand,M.	2022-08-11T00:00:00Z	Monkeypox virus	Orthopoxvirus	Poxviridae	dsDNA	197205	GenBank	complete				United Kingdom	United Kingdom	Homo sapiens		2022-06-13		Monkeypox virus isolate MPXV_UK_2022_9000103, complete genome
OP205092	Monkeypox virus		Groves,N., Osman,K.L., Lewandowski,K.S., Carter,D.P., Pullan,S.T., Myers,R., Vipond,R., Chand,M.	2022-08-11T00:00:00Z	Monkeypox virus	Orthopoxvirus	Poxviridae	dsDNA	197207	GenBank	complete				United Kingdom	United Kingdom	Homo sapiens		2022-06-12		Monkeypox virus isolate MPXV_UK_2022_9000104, complete genome
OP205093	Monkeypox virus		Groves,N., Osman,K.L., Lewandowski,K.S., Carter,D.P., Pullan,S.T., Myers,R., Vipond,R., Chand,M.	2022-08-11T00:00:00Z	Monkeypox virus	Orthopoxvirus	Poxviridae	dsDNA	197205	GenBank	complete				United Kingdom	United Kingdom	Homo sapiens		2022-06-14		Monkeypox virus isolate MPXV_UK_2022_9000105, complete genome
OP205094	Monkeypox virus		Groves,N., Osman,K.L., Lewandowski,K.S., Carter,D.P., Pullan,S.T., Myers,R., Vipond,R., Chand,M.	2022-08-11T00:00:00Z	Monkeypox virus	Orthopoxvirus	Poxviridae	dsDNA	197209	GenBank	complete				United Kingdom	United Kingdom	Homo sapiens		2022-06-14		Monkeypox virus isolate MPXV_UK_2022_9000106, complete genome
OP205096	Monkeypox virus		Groves,N., Osman,K.L., Lewandowski,K.S., Carter,D.P., Pullan,S.T., Myers,R., Vipond,R., Chand,M.	2022-08-11T00:00:00Z	Monkeypox virus	Orthopoxvirus	Poxviridae	dsDNA	197207	GenBank	complete				United Kingdom	United Kingdom	Homo sapiens		2022-06-14		Monkeypox virus isolate MPXV_UK_2022_9000108, complete genome
OP205097	Monkeypox virus		Groves,N., Osman,K.L., Lewandowski,K.S., Carter,D.P., Pullan,S.T., Myers,R., Vipond,R., Chand,M.	2022-08-11T00:00:00Z	Monkeypox virus	Orthopoxvirus	Poxviridae	dsDNA	197205	GenBank	complete				United Kingdom	United Kingdom	Homo sapiens		2022-07-05		Monkeypox virus isolate MPXV_UK_2022_9000130, complete genome
OP205098	Monkeypox virus		Groves,N., Osman,K.L., Lewandowski,K.S., Carter,D.P., Pullan,S.T., Myers,R., Vipond,R., Chand,M.	2022-08-11T00:00:00Z	Monkeypox virus	Orthopoxvirus	Poxviridae	dsDNA	197205	GenBank	complete				United Kingdom	United Kingdom	Homo sapiens		2022-07-05		Monkeypox virus isolate MPXV_UK_2022_9000131, complete genome
OP205100	Monkeypox virus		Groves,N., Osman,K.L., Lewandowski,K.S., Carter,D.P., Pullan,S.T., Myers,R., Vipond,R., Chand,M.	2022-08-11T00:00:00Z	Monkeypox virus	Orthopoxvirus	Poxviridae	dsDNA	197205	GenBank	complete				United Kingdom	United Kingdom	Homo sapiens		2022-07-04		Monkeypox virus isolate MPXV_UK_2022_9000134, complete genome
OP205101	Monkeypox virus		Groves,N., Osman,K.L., Lewandowski,K.S., Carter,D.P., Pullan,S.T., Myers,R., Vipond,R., Chand,M.	2022-08-11T00:00:00Z	Monkeypox virus	Orthopoxvirus	Poxviridae	dsDNA	197205	GenBank	complete				United Kingdom	United Kingdom	Homo sapiens		2022-07-07		Monkeypox virus isolate MPXV_UK_2022_9000136, complete genome
OP205102	Monkeypox virus		Groves,N., Osman,K.L., Lewandowski,K.S., Carter,D.P., Pullan,S.T., Myers,R., Vipond,R., Chand,M.	2022-08-11T00:00:00Z	Monkeypox virus	Orthopoxvirus	Poxviridae	dsDNA	197205	GenBank	complete				United Kingdom	United Kingdom	Homo sapiens		2022-07-07		Monkeypox virus isolate MPXV_UK_2022_9000137, complete genome
OP205103	Monkeypox virus		Groves,N., Osman,K.L., Lewandowski,K.S., Carter,D.P., Pullan,S.T., Myers,R., Vipond,R., Chand,M.	2022-08-11T00:00:00Z	Monkeypox virus	Orthopoxvirus	Poxviridae	dsDNA	197189	GenBank	complete				United Kingdom	United Kingdom	Homo sapiens		2022-07-06		Monkeypox virus isolate MPXV_UK_2022_9000138, complete genome
OP205104	Monkeypox virus		Groves,N., Osman,K.L., Lewandowski,K.S., Carter,D.P., Pullan,S.T., Myers,R., Vipond,R., Chand,M.	2022-08-11T00:00:00Z	Monkeypox virus	Orthopoxvirus	Poxviridae	dsDNA	197205	GenBank	complete				United Kingdom	United Kingdom	Homo sapiens		2022-07-06		Monkeypox virus isolate MPXV_UK_2022_9000140, complete genome
OP205105	Monkeypox virus		Groves,N., Osman,K.L., Lewandowski,K.S., Carter,D.P., Pullan,S.T., Myers,R., Vipond,R., Chand,M.	2022-08-11T00:00:00Z	Monkeypox virus	Orthopoxvirus	Poxviridae	dsDNA	197199	GenBank	complete				United Kingdom	United Kingdom	Homo sapiens		2022-06-15		Monkeypox virus isolate MPXV_UK_2022_9000142, complete genome
OP205106	Monkeypox virus		Groves,N., Osman,K.L., Lewandowski,K.S., Carter,D.P., Pullan,S.T., Myers,R., Vipond,R., Chand,M.	2022-08-11T00:00:00Z	Monkeypox virus	Orthopoxvirus	Poxviridae	dsDNA	197169	GenBank	complete				United Kingdom	United Kingdom	Homo sapiens		2022-06-16		Monkeypox virus isolate MPXV_UK_2022_9000143, complete genome
OP205107	Monkeypox virus		Groves,N., Osman,K.L., Lewandowski,K.S., Carter,D.P., Pullan,S.T., Myers,R., Vipond,R., Chand,M.	2022-08-11T00:00:00Z	Monkeypox virus	Orthopoxvirus	Poxviridae	dsDNA	197205	GenBank	complete				United Kingdom	United Kingdom	Homo sapiens		2022-06-16		Monkeypox virus isolate MPXV_UK_2022_9000144, complete genome
OP205108	Monkeypox virus		Groves,N., Osman,K.L., Lewandowski,K.S., Carter,D.P., Pullan,S.T., Myers,R., Vipond,R., Chand,M.	2022-08-11T00:00:00Z	Monkeypox virus	Orthopoxvirus	Poxviridae	dsDNA	197205	GenBank	complete				United Kingdom	United Kingdom	Homo sapiens		2022-06-16		Monkeypox virus isolate MPXV_UK_2022_9000145, complete genome
OP205109	Monkeypox virus		Groves,N., Osman,K.L., Lewandowski,K.S., Carter,D.P., Pullan,S.T., Myers,R., Vipond,R., Chand,M.	2022-08-11T00:00:00Z	Monkeypox virus	Orthopoxvirus	Poxviridae	dsDNA	197205	GenBank	complete				United Kingdom	United Kingdom	Homo sapiens		2022-06-13		Monkeypox virus isolate MPXV_UK_2022_9000146, complete genome
OP205110	Monkeypox virus		Groves,N., Osman,K.L., Lewandowski,K.S., Carter,D.P., Pullan,S.T., Myers,R., Vipond,R., Chand,M.	2022-08-11T00:00:00Z	Monkeypox virus	Orthopoxvirus	Poxviridae	dsDNA	197165	GenBank	complete				United Kingdom	United Kingdom	Homo sapiens		2022-06-14		Monkeypox virus isolate MPXV_UK_2022_9000147, complete genome
OP205111	Monkeypox virus		Groves,N., Osman,K.L., Lewandowski,K.S., Carter,D.P., Pullan,S.T., Myers,R., Vipond,R., Chand,M.	2022-08-11T00:00:00Z	Monkeypox virus	Orthopoxvirus	Poxviridae	dsDNA	197205	GenBank	complete				United Kingdom	United Kingdom	Homo sapiens		2022-06-14		Monkeypox virus isolate MPXV_UK_2022_9000148, complete genome
OP205112	Monkeypox virus		Groves,N., Osman,K.L., Lewandowski,K.S., Carter,D.P., Pullan,S.T., Myers,R., Vipond,R., Chand,M.	2022-08-11T00:00:00Z	Monkeypox virus	Orthopoxvirus	Poxviridae	dsDNA	197167	GenBank	complete				United Kingdom	United Kingdom	Homo sapiens		2022-06-14		Monkeypox virus isolate MPXV_UK_2022_9000149, complete genome
OP205113	Monkeypox virus		Groves,N., Osman,K.L., Lewandowski,K.S., Carter,D.P., Pullan,S.T., Myers,R., Vipond,R., Chand,M.	2022-08-11T00:00:00Z	Monkeypox virus	Orthopoxvirus	Poxviridae	dsDNA	197205	GenBank	complete				United Kingdom	United Kingdom	Homo sapiens		2022-06-16		Monkeypox virus isolate MPXV_UK_2022_9000150, complete genome
OP205114	Monkeypox virus		Groves,N., Osman,K.L., Lewandowski,K.S., Carter,D.P., Pullan,S.T., Myers,R., Vipond,R., Chand,M.	2022-08-11T00:00:00Z	Monkeypox virus	Orthopoxvirus	Poxviridae	dsDNA	197205	GenBank	complete				United Kingdom	United Kingdom	Homo sapiens		2022-05-16		Monkeypox virus isolate MPXV_UK_2022_9000152, complete genome
OP205115	Monkeypox virus		Groves,N., Osman,K.L., Lewandowski,K.S., Carter,D.P., Pullan,S.T., Myers,R., Vipond,R., Chand,M.	2022-08-11T00:00:00Z	Monkeypox virus	Orthopoxvirus	Poxviridae	dsDNA	197205	GenBank	complete				United Kingdom	United Kingdom	Homo sapiens		2022-07-07		Monkeypox virus isolate MPXV_UK_2022_9000157, complete genome
OP205116	Monkeypox virus		Groves,N., Osman,K.L., Lewandowski,K.S., Carter,D.P., Pullan,S.T., Myers,R., Vipond,R., Chand,M.	2022-08-11T00:00:00Z	Monkeypox virus	Orthopoxvirus	Poxviridae	dsDNA	197205	GenBank	complete				United Kingdom	United Kingdom	Homo sapiens		2022-07-07		Monkeypox virus isolate MPXV_UK_2022_9000158, complete genome
OP205117	Monkeypox virus		Groves,N., Osman,K.L., Lewandowski,K.S., Carter,D.P., Pullan,S.T., Myers,R., Vipond,R., Chand,M.	2022-08-11T00:00:00Z	Monkeypox virus	Orthopoxvirus	Poxviridae	dsDNA	197205	GenBank	complete				United Kingdom	United Kingdom	Homo sapiens		2022-07-04		Monkeypox virus isolate MPXV_UK_2022_9000159, complete genome
OP205118	Monkeypox virus		Groves,N., Osman,K.L., Lewandowski,K.S., Carter,D.P., Pullan,S.T., Myers,R., Vipond,R., Chand,M.	2022-08-11T00:00:00Z	Monkeypox virus	Orthopoxvirus	Poxviridae	dsDNA	197205	GenBank	complete				United Kingdom	United Kingdom	Homo sapiens		2022-07-05		Monkeypox virus isolate MPXV_UK_2022_9000160, complete genome
OP205119	Monkeypox virus		Groves,N., Osman,K.L., Lewandowski,K.S., Carter,D.P., Pullan,S.T., Myers,R., Vipond,R., Chand,M.	2022-08-11T00:00:00Z	Monkeypox virus	Orthopoxvirus	Poxviridae	dsDNA	197205	GenBank	complete				United Kingdom	United Kingdom	Homo sapiens		2022-07-05		Monkeypox virus isolate MPXV_UK_2022_9000161, complete genome
OP205120	Monkeypox virus		Groves,N., Osman,K.L., Lewandowski,K.S., Carter,D.P., Pullan,S.T., Myers,R., Vipond,R., Chand,M.	2022-08-11T00:00:00Z	Monkeypox virus	Orthopoxvirus	Poxviridae	dsDNA	197181	GenBank	complete				United Kingdom	United Kingdom	Homo sapiens		2022-07-07		Monkeypox virus isolate MPXV_UK_2022_9000162, complete genome
OP205121	Monkeypox virus		Groves,N., Osman,K.L., Lewandowski,K.S., Carter,D.P., Pullan,S.T., Myers,R., Vipond,R., Chand,M.	2022-08-11T00:00:00Z	Monkeypox virus	Orthopoxvirus	Poxviridae	dsDNA	197205	GenBank	complete				United Kingdom	United Kingdom	Homo sapiens		2022-07-05		Monkeypox virus isolate MPXV_UK_2022_9000164, complete genome
OP205122	Monkeypox virus		Groves,N., Osman,K.L., Lewandowski,K.S., Carter,D.P., Pullan,S.T., Myers,R., Vipond,R., Chand,M.	2022-08-11T00:00:00Z	Monkeypox virus	Orthopoxvirus	Poxviridae	dsDNA	197205	GenBank	complete				United Kingdom	United Kingdom	Homo sapiens		2022-07-04		Monkeypox virus isolate MPXV_UK_2022_9000165, complete genome
OP205123	Monkeypox virus		Groves,N., Osman,K.L., Lewandowski,K.S., Carter,D.P., Pullan,S.T., Myers,R., Vipond,R., Chand,M.	2022-08-11T00:00:00Z	Monkeypox virus	Orthopoxvirus	Poxviridae	dsDNA	197205	GenBank	complete				United Kingdom	United Kingdom	Homo sapiens		2022-06-30		Monkeypox virus isolate MPXV_UK_2022_9000167, complete genome
OP205124	Monkeypox virus		Groves,N., Osman,K.L., Lewandowski,K.S., Carter,D.P., Pullan,S.T., Myers,R., Vipond,R., Chand,M.	2022-08-11T00:00:00Z	Monkeypox virus	Orthopoxvirus	Poxviridae	dsDNA	197205	GenBank	complete				United Kingdom	United Kingdom	Homo sapiens		2022-05-26		Monkeypox virus isolate MPXV_UK_2022_9000173, complete genome
OP205125	Monkeypox virus		Groves,N., Osman,K.L., Lewandowski,K.S., Carter,D.P., Pullan,S.T., Myers,R., Vipond,R., Chand,M.	2022-08-11T00:00:00Z	Monkeypox virus	Orthopoxvirus	Poxviridae	dsDNA	197205	GenBank	complete				United Kingdom	United Kingdom	Homo sapiens		2022-06-24		Monkeypox virus isolate MPXV_UK_2022_9000175, complete genome
OP205126	Monkeypox virus		Groves,N., Osman,K.L., Lewandowski,K.S., Carter,D.P., Pullan,S.T., Myers,R., Vipond,R., Chand,M.	2022-08-11T00:00:00Z	Monkeypox virus	Orthopoxvirus	Poxviridae	dsDNA	197205	GenBank	complete				United Kingdom	United Kingdom	Homo sapiens		2022-06-26		Monkeypox virus isolate MPXV_UK_2022_9000177, complete genome
OP205127	Monkeypox virus		Groves,N., Osman,K.L., Lewandowski,K.S., Carter,D.P., Pullan,S.T., Myers,R., Vipond,R., Chand,M.	2022-08-11T00:00:00Z	Monkeypox virus	Orthopoxvirus	Poxviridae	dsDNA	197205	GenBank	complete				United Kingdom	United Kingdom	Homo sapiens		2022-06-27		Monkeypox virus isolate MPXV_UK_2022_9000178, complete genome
OP205129	Monkeypox virus		Groves,N., Osman,K.L., Lewandowski,K.S., Carter,D.P., Pullan,S.T., Myers,R., Vipond,R., Chand,M.	2022-08-11T00:00:00Z	Monkeypox virus	Orthopoxvirus	Poxviridae	dsDNA	197205	GenBank	complete				United Kingdom	United Kingdom	Homo sapiens		2022-06-30		Monkeypox virus isolate MPXV_UK_2022_9000184, complete genome
OP205130	Monkeypox virus		Groves,N., Osman,K.L., Lewandowski,K.S., Carter,D.P., Pullan,S.T., Myers,R., Vipond,R., Chand,M.	2022-08-11T00:00:00Z	Monkeypox virus	Orthopoxvirus	Poxviridae	dsDNA	197205	GenBank	complete				United Kingdom	United Kingdom	Homo sapiens		2022-06-29		Monkeypox virus isolate MPXV_UK_2022_9000185, complete genome
OP205131	Monkeypox virus		Groves,N., Osman,K.L., Lewandowski,K.S., Carter,D.P., Pullan,S.T., Myers,R., Vipond,R., Chand,M.	2022-08-11T00:00:00Z	Monkeypox virus	Orthopoxvirus	Poxviridae	dsDNA	197165	GenBank	complete				United Kingdom	United Kingdom	Homo sapiens		2022-06-29		Monkeypox virus isolate MPXV_UK_2022_9000186, complete genome
OP205132	Monkeypox virus		Groves,N., Osman,K.L., Lewandowski,K.S., Carter,D.P., Pullan,S.T., Myers,R., Vipond,R., Chand,M.	2022-08-11T00:00:00Z	Monkeypox virus	Orthopoxvirus	Poxviridae	dsDNA	197205	GenBank	complete				United Kingdom	United Kingdom	Homo sapiens		2022-06-28		Monkeypox virus isolate MPXV_UK_2022_9000187, complete genome
OP205133	Monkeypox virus		Groves,N., Osman,K.L., Lewandowski,K.S., Carter,D.P., Pullan,S.T., Myers,R., Vipond,R., Chand,M.	2022-08-11T00:00:00Z	Monkeypox virus	Orthopoxvirus	Poxviridae	dsDNA	197205	GenBank	complete				United Kingdom	United Kingdom	Homo sapiens		2022-06-29		Monkeypox virus isolate MPXV_UK_2022_9000188, complete genome
OP205134	Monkeypox virus		Groves,N., Osman,K.L., Lewandowski,K.S., Carter,D.P., Pullan,S.T., Myers,R., Vipond,R., Chand,M.	2022-08-11T00:00:00Z	Monkeypox virus	Orthopoxvirus	Poxviridae	dsDNA	197205	GenBank	complete				United Kingdom	United Kingdom	Homo sapiens		2022-07-06		Monkeypox virus isolate MPXV_UK_2022_9000189, complete genome
OP205135	Monkeypox virus		Groves,N., Osman,K.L., Lewandowski,K.S., Carter,D.P., Pullan,S.T., Myers,R., Vipond,R., Chand,M.	2022-08-11T00:00:00Z	Monkeypox virus	Orthopoxvirus	Poxviridae	dsDNA	197207	GenBank	complete				United Kingdom	United Kingdom	Homo sapiens		2022-07-06		Monkeypox virus isolate MPXV_UK_2022_9000190, complete genome
OP205136	Monkeypox virus		Groves,N., Osman,K.L., Lewandowski,K.S., Carter,D.P., Pullan,S.T., Myers,R., Vipond,R., Chand,M.	2022-08-11T00:00:00Z	Monkeypox virus	Orthopoxvirus	Poxviridae	dsDNA	197207	GenBank	complete				United Kingdom	United Kingdom	Homo sapiens		2022-07-04		Monkeypox virus isolate MPXV_UK_2022_9000191, complete genome
OP205137	Monkeypox virus		Groves,N., Osman,K.L., Lewandowski,K.S., Carter,D.P., Pullan,S.T., Myers,R., Vipond,R., Chand,M.	2022-08-11T00:00:00Z	Monkeypox virus	Orthopoxvirus	Poxviridae	dsDNA	197205	GenBank	complete				United Kingdom	United Kingdom	Homo sapiens		2022-07-05		Monkeypox virus isolate MPXV_UK_2022_9000192, complete genome
OP205138	Monkeypox virus		Groves,N., Osman,K.L., Lewandowski,K.S., Carter,D.P., Pullan,S.T., Myers,R., Vipond,R., Chand,M.	2022-08-11T00:00:00Z	Monkeypox virus	Orthopoxvirus	Poxviridae	dsDNA	197205	GenBank	complete				United Kingdom	United Kingdom	Homo sapiens		2022-07-06		Monkeypox virus isolate MPXV_UK_2022_9000195, complete genome
OP205139	Monkeypox virus		Groves,N., Osman,K.L., Lewandowski,K.S., Carter,D.P., Pullan,S.T., Myers,R., Vipond,R., Chand,M.	2022-08-11T00:00:00Z	Monkeypox virus	Orthopoxvirus	Poxviridae	dsDNA	197205	GenBank	complete				United Kingdom	United Kingdom	Homo sapiens		2022-05-25		Monkeypox virus isolate MPXV_UK_2022_9000090, complete genome
OP215204	Monkeypox virus		Brinkmann,A., Kohl,C., Pape,K., Uddin,S., Schrick,L., Michel,J., Stocker,H., Schaade,L., Nitsche,A.	2022-08-12T00:00:00Z	Monkeypox virus	Orthopoxvirus	Poxviridae	dsDNA	197140	GenBank	complete				Germany	Germany	Homo sapiens	swab	2022-08-01		Monkeypox virus isolate MPXV/Germany/2022/RKI188
OP215208	Monkeypox virus		Brinkmann,A., Kohl,C., Pape,K., Uddin,S., Schrick,L., Michel,J., Jessen,H., Schaade,L., Nitsche,A.	2022-08-12T00:00:00Z	Monkeypox virus	Orthopoxvirus	Poxviridae	dsDNA	197139	GenBank	complete				Germany	Germany	Homo sapiens	swab	2022-08-01		Monkeypox virus isolate MPXV/Germany/2022/RKI196
OP215209	Monkeypox virus		Brinkmann,A., Kohl,C., Pape,K., Uddin,S., Schrick,L., Michel,J., Jessen,H., Schaade,L., Nitsche,A.	2022-08-12T00:00:00Z	Monkeypox virus	Orthopoxvirus	Poxviridae	dsDNA	197139	GenBank	complete				Germany	Germany	Homo sapiens	swab	2022-08-01		Monkeypox virus isolate MPXV/Germany/2022/RKI198
OP215210	Monkeypox virus		Brinkmann,A., Kohl,C., Pape,K., Uddin,S., Schrick,L., Michel,J., Jessen,H., Schaade,L., Nitsche,A.	2022-08-12T00:00:00Z	Monkeypox virus	Orthopoxvirus	Poxviridae	dsDNA	197140	GenBank	complete				Germany	Germany	Homo sapiens	swab	2022-08-01		Monkeypox virus isolate MPXV/Germany/2022/RKI202
OP215211	Monkeypox virus		Brinkmann,A., Kohl,C., Pape,K., Uddin,S., Schrick,L., Michel,J., Jessen,H., Schaade,L., Nitsche,A.	2022-08-12T00:00:00Z	Monkeypox virus	Orthopoxvirus	Poxviridae	dsDNA	197140	GenBank	complete				Germany	Germany	Homo sapiens	swab	2022-08-01		Monkeypox virus isolate MPXV/Germany/2022/RKI203
OP215213	Monkeypox virus		Brinkmann,A., Kohl,C., Pape,K., Uddin,S., Schrick,L., Michel,J., Jessen,H., Schaade,L., Nitsche,A.	2022-08-12T00:00:00Z	Monkeypox virus	Orthopoxvirus	Poxviridae	dsDNA	197139	GenBank	complete				Germany	Germany	Homo sapiens	swab	2022-08-01		Monkeypox virus isolate MPXV/Germany/2022/RKI209
OP215214	Monkeypox virus		Brinkmann,A., Kohl,C., Pape,K., Uddin,S., Schrick,L., Michel,J., Jessen,H., Schaade,L., Nitsche,A.	2022-08-12T00:00:00Z	Monkeypox virus	Orthopoxvirus	Poxviridae	dsDNA	197139	GenBank	complete				Germany	Germany	Homo sapiens	swab	2022-08-01		Monkeypox virus isolate MPXV/Germany/2022/RKI212
OP215215	Monkeypox virus		Brinkmann,A., Kohl,C., Pape,K., Uddin,S., Schrick,L., Michel,J., Jessen,H., Schaade,L., Nitsche,A.	2022-08-12T00:00:00Z	Monkeypox virus	Orthopoxvirus	Poxviridae	dsDNA	197139	GenBank	complete				Germany	Germany	Homo sapiens	swab	2022-08-01		Monkeypox virus isolate MPXV/Germany/2022/RKI213
OP215216	Monkeypox virus		Brinkmann,A., Kohl,C., Pape,K., Uddin,S., Schrick,L., Michel,J., Jessen,H., Schaade,L., Nitsche,A.	2022-08-17T00:00:00Z	Monkeypox virus	Orthopoxvirus	Poxviridae	dsDNA	197115	GenBank	complete				Germany	Germany	Homo sapiens	swab	2022-08-01		Monkeypox virus isolate MPXV/Germany/2022/RKI217
OP215218	Monkeypox virus		Brinkmann,A., Kohl,C., Pape,K., Uddin,S., Schrick,L., Michel,J., Jessen,H., Schaade,L., Nitsche,A.	2022-08-17T00:00:00Z	Monkeypox virus	Orthopoxvirus	Poxviridae	dsDNA	197140	GenBank	complete				Germany	Germany	Homo sapiens	swab	2022-08-01		Monkeypox virus isolate MPXV/Germany/2022/RKI219
OP215219	Monkeypox virus		Brinkmann,A., Kohl,C., Pape,K., Uddin,S., Schrick,L., Michel,J., Jessen,H., Schaade,L., Nitsche,A.	2022-08-17T00:00:00Z	Monkeypox virus	Orthopoxvirus	Poxviridae	dsDNA	197140	GenBank	complete				Germany	Germany	Homo sapiens	swab	2022-08-01		Monkeypox virus isolate MPXV/Germany/2022/RKI223
OP215220	Monkeypox virus		Brinkmann,A., Kohl,C., Pape,K., Uddin,S., Schrick,L., Michel,J., Jessen,H., Schaade,L., Nitsche,A.	2022-08-17T00:00:00Z	Monkeypox virus	Orthopoxvirus	Poxviridae	dsDNA	197140	GenBank	complete				Germany	Germany	Homo sapiens	swab	2022-08-01		Monkeypox virus isolate MPXV/Germany/2022/RKI224
OP215222	Monkeypox virus		Brinkmann,A., Kohl,C., Pape,K., Uddin,S., Schrick,L., Michel,J., Jessen,H., Schaade,L., Nitsche,A.	2022-08-17T00:00:00Z	Monkeypox virus	Orthopoxvirus	Poxviridae	dsDNA	197140	GenBank	complete				Germany	Germany	Homo sapiens	swab	2022-08-01		Monkeypox virus isolate MPXV/Germany/2022/RKI231
OP215223	Monkeypox virus		Brinkmann,A., Kohl,C., Pape,K., Uddin,S., Schrick,L., Michel,J., Jessen,H., Schaade,L., Nitsche,A.	2022-08-17T00:00:00Z	Monkeypox virus	Orthopoxvirus	Poxviridae	dsDNA	197140	GenBank	complete				Germany	Germany	Homo sapiens	swab	2022-08-01		Monkeypox virus isolate MPXV/Germany/2022/RKI234
OP215224	Monkeypox virus		Brinkmann,A., Kohl,C., Pape,K., Uddin,S., Schrick,L., Michel,J., Jessen,H., Schaade,L., Nitsche,A.	2022-08-17T00:00:00Z	Monkeypox virus	Orthopoxvirus	Poxviridae	dsDNA	197139	GenBank	complete				Germany	Germany	Homo sapiens	swab	2022-08-01		Monkeypox virus isolate MPXV/Germany/2022/RKI235
OP215225	Monkeypox virus		Brinkmann,A., Kohl,C., Pape,K., Uddin,S., Schrick,L., Michel,J., Jessen,H., Schaade,L., Nitsche,A.	2022-08-17T00:00:00Z	Monkeypox virus	Orthopoxvirus	Poxviridae	dsDNA	197139	GenBank	complete				Germany	Germany	Homo sapiens	swab	2022-08-01		Monkeypox virus isolate MPXV/Germany/2022/RKI240
OP215226	Monkeypox virus		Brinkmann,A., Kohl,C., Pape,K., Uddin,S., Schrick,L., Michel,J., Jessen,H., Schaade,L., Nitsche,A.	2022-08-17T00:00:00Z	Monkeypox virus	Orthopoxvirus	Poxviridae	dsDNA	197139	GenBank	complete				Germany	Germany	Homo sapiens	swab	2022-08-01		Monkeypox virus isolate MPXV/Germany/2022/RKI241
OP215227	Monkeypox virus		Brinkmann,A., Kohl,C., Pape,K., Uddin,S., Schrick,L., Michel,J., Jessen,H., Schaade,L., Nitsche,A.	2022-08-17T00:00:00Z	Monkeypox virus	Orthopoxvirus	Poxviridae	dsDNA	197140	GenBank	complete				Germany	Germany	Homo sapiens	swab	2022-08-01		Monkeypox virus isolate MPXV/Germany/2022/RKI242
OP215228	Monkeypox virus		Brinkmann,A., Kohl,C., Pape,K., Uddin,S., Schrick,L., Michel,J., Jessen,H., Schaade,L., Nitsche,A.	2022-08-17T00:00:00Z	Monkeypox virus	Orthopoxvirus	Poxviridae	dsDNA	197139	GenBank	complete				Germany	Germany	Homo sapiens	swab	2022-08-01		Monkeypox virus isolate MPXV/Germany/2022/RKI249
OP215229	Monkeypox virus		Brinkmann,A., Kohl,C., Pape,K., Uddin,S., Schrick,L., Michel,J., Jessen,H., Schaade,L., Nitsche,A.	2022-08-17T00:00:00Z	Monkeypox virus	Orthopoxvirus	Poxviridae	dsDNA	197140	GenBank	complete				Germany	Germany	Homo sapiens	swab	2022-08-01		Monkeypox virus isolate MPXV/Germany/2022/RKI250
OP215230	Monkeypox virus		Brinkmann,A., Kohl,C., Pape,K., Uddin,S., Schrick,L., Michel,J., Schaade,L., Nitsche,A.	2022-08-17T00:00:00Z	Monkeypox virus	Orthopoxvirus	Poxviridae	dsDNA	197139	GenBank	complete				Germany	Germany	Homo sapiens	swab	2022-08-01		Monkeypox virus isolate MPXV/Germany/2022/RKI187
OP215231	Monkeypox virus		Brinkmann,A., Kohl,C., Pape,K., Uddin,S., Schrick,L., Michel,J., Schaade,L., Nitsche,A.	2022-08-17T00:00:00Z	Monkeypox virus	Orthopoxvirus	Poxviridae	dsDNA	197139	GenBank	complete				Germany	Germany	Homo sapiens	swab	2022-08-01		Monkeypox virus isolate MPXV/Germany/2022/RKI189
OP215232	Monkeypox virus		Brinkmann,A., Kohl,C., Pape,K., Uddin,S., Schrick,L., Michel,J., Schaade,L., Nitsche,A.	2022-08-17T00:00:00Z	Monkeypox virus	Orthopoxvirus	Poxviridae	dsDNA	197140	GenBank	complete				Germany	Germany	Homo sapiens	swab	2022-08-01		Monkeypox virus isolate MPXV/Germany/2022/RKI190
OP215233	Monkeypox virus		Brinkmann,A., Kohl,C., Pape,K., Uddin,S., Schrick,L., Michel,J., Schaade,L., Nitsche,A.	2022-08-17T00:00:00Z	Monkeypox virus	Orthopoxvirus	Poxviridae	dsDNA	197139	GenBank	complete				Germany	Germany	Homo sapiens	swab	2022-08-01		Monkeypox virus isolate MPXV/Germany/2022/RKI191
OP215234	Monkeypox virus		Brinkmann,A., Kohl,C., Pape,K., Uddin,S., Schrick,L., Michel,J., Schaade,L., Nitsche,A.	2022-08-17T00:00:00Z	Monkeypox virus	Orthopoxvirus	Poxviridae	dsDNA	197139	GenBank	complete				Germany	Germany	Homo sapiens	swab	2022-08-01		Monkeypox virus isolate MPXV/Germany/2022/RKI192
OP215235	Monkeypox virus		Brinkmann,A., Kohl,C., Pape,K., Uddin,S., Schrick,L., Michel,J., Schaade,L., Nitsche,A.	2022-08-17T00:00:00Z	Monkeypox virus	Orthopoxvirus	Poxviridae	dsDNA	197139	GenBank	complete				Germany	Germany	Homo sapiens	swab	2022-08-01		Monkeypox virus isolate MPXV/Germany/2022/RKI193
OP215236	Monkeypox virus		Brinkmann,A., Kohl,C., Pape,K., Uddin,S., Schrick,L., Michel,J., Schaade,L., Nitsche,A.	2022-08-17T00:00:00Z	Monkeypox virus	Orthopoxvirus	Poxviridae	dsDNA	197139	GenBank	complete				Germany	Germany	Homo sapiens	swab	2022-08-01		Monkeypox virus isolate MPXV/Germany/2022/RKI194
OP215237	Monkeypox virus		Brinkmann,A., Kohl,C., Pape,K., Uddin,S., Schrick,L., Michel,J., Schaade,L., Nitsche,A.	2022-08-17T00:00:00Z	Monkeypox virus	Orthopoxvirus	Poxviridae	dsDNA	197140	GenBank	complete				Germany	Germany	Homo sapiens	swab	2022-08-01		Monkeypox virus isolate MPXV/Germany/2022/RKI195
OP215239	Monkeypox virus		Brinkmann,A., Kohl,C., Pape,K., Uddin,S., Schrick,L., Michel,J., Schaade,L., Nitsche,A.	2022-08-17T00:00:00Z	Monkeypox virus	Orthopoxvirus	Poxviridae	dsDNA	197140	GenBank	complete				Germany	Germany	Homo sapiens	swab	2022-08-01		Monkeypox virus isolate MPXV/Germany/2022/RKI199
OP215241	Monkeypox virus		Brinkmann,A., Kohl,C., Pape,K., Uddin,S., Schrick,L., Michel,J., Schaade,L., Nitsche,A.	2022-08-17T00:00:00Z	Monkeypox virus	Orthopoxvirus	Poxviridae	dsDNA	197139	GenBank	complete				Germany	Germany	Homo sapiens	swab	2022-08-01		Monkeypox virus isolate MPXV/Germany/2022/RKI201
OP215242	Monkeypox virus		Brinkmann,A., Kohl,C., Pape,K., Uddin,S., Schrick,L., Michel,J., Schaade,L., Nitsche,A.	2022-08-17T00:00:00Z	Monkeypox virus	Orthopoxvirus	Poxviridae	dsDNA	197140	GenBank	complete				Germany	Germany	Homo sapiens	swab	2022-08-01		Monkeypox virus isolate MPXV/Germany/2022/RKI205
OP215243	Monkeypox virus		Brinkmann,A., Kohl,C., Pape,K., Uddin,S., Schrick,L., Michel,J., Schaade,L., Nitsche,A.	2022-08-17T00:00:00Z	Monkeypox virus	Orthopoxvirus	Poxviridae	dsDNA	197139	GenBank	complete				Germany	Germany	Homo sapiens	swab	2022-08-01		Monkeypox virus isolate MPXV/Germany/2022/RKI206
OP215244	Monkeypox virus		Brinkmann,A., Kohl,C., Pape,K., Uddin,S., Schrick,L., Michel,J., Schaade,L., Nitsche,A.	2022-08-17T00:00:00Z	Monkeypox virus	Orthopoxvirus	Poxviridae	dsDNA	197139	GenBank	complete				Germany	Germany	Homo sapiens	swab	2022-08-01		Monkeypox virus isolate MPXV/Germany/2022/RKI207
OP215245	Monkeypox virus		Brinkmann,A., Kohl,C., Pape,K., Uddin,S., Schrick,L., Michel,J., Schaade,L., Nitsche,A.	2022-08-17T00:00:00Z	Monkeypox virus	Orthopoxvirus	Poxviridae	dsDNA	197139	GenBank	complete				Germany	Germany	Homo sapiens	swab	2022-08-01		Monkeypox virus isolate MPXV/Germany/2022/RKI208
OP215246	Monkeypox virus		Brinkmann,A., Kohl,C., Pape,K., Uddin,S., Schrick,L., Michel,J., Schaade,L., Nitsche,A.	2022-08-17T00:00:00Z	Monkeypox virus	Orthopoxvirus	Poxviridae	dsDNA	197139	GenBank	complete				Germany	Germany	Homo sapiens	swab	2022-08-01		Monkeypox virus isolate MPXV/Germany/2022/RKI210
OP215248	Monkeypox virus		Brinkmann,A., Kohl,C., Pape,K., Uddin,S., Schrick,L., Michel,J., Schaade,L., Nitsche,A.	2022-08-17T00:00:00Z	Monkeypox virus	Orthopoxvirus	Poxviridae	dsDNA	197139	GenBank	complete				Germany	Germany	Homo sapiens	swab	2022-08-01		Monkeypox virus isolate MPXV/Germany/2022/RKI215
OP215250	Monkeypox virus		Brinkmann,A., Kohl,C., Pape,K., Uddin,S., Schrick,L., Michel,J., Schaade,L., Nitsche,A.	2022-08-17T00:00:00Z	Monkeypox virus	Orthopoxvirus	Poxviridae	dsDNA	197140	GenBank	complete				Germany	Germany	Homo sapiens	swab	2022-08-01		Monkeypox virus isolate MPXV/Germany/2022/RKI220
OP215252	Monkeypox virus		Brinkmann,A., Kohl,C., Pape,K., Uddin,S., Schrick,L., Michel,J., Schaade,L., Nitsche,A.	2022-08-17T00:00:00Z	Monkeypox virus	Orthopoxvirus	Poxviridae	dsDNA	197139	GenBank	complete				Germany	Germany	Homo sapiens	swab	2022-08-01		Monkeypox virus isolate MPXV/Germany/2022/RKI222
OP215253	Monkeypox virus		Brinkmann,A., Kohl,C., Pape,K., Uddin,S., Schrick,L., Michel,J., Schaade,L., Nitsche,A.	2022-08-17T00:00:00Z	Monkeypox virus	Orthopoxvirus	Poxviridae	dsDNA	197139	GenBank	complete				Germany	Germany	Homo sapiens	swab	2022-08-01		Monkeypox virus isolate MPXV/Germany/2022/RKI225
OP215254	Monkeypox virus		Brinkmann,A., Kohl,C., Pape,K., Uddin,S., Schrick,L., Michel,J., Schaade,L., Nitsche,A.	2022-08-17T00:00:00Z	Monkeypox virus	Orthopoxvirus	Poxviridae	dsDNA	197139	GenBank	complete				Germany	Germany	Homo sapiens	swab	2022-08-01		Monkeypox virus isolate MPXV/Germany/2022/RKI226
OP215255	Monkeypox virus		Brinkmann,A., Kohl,C., Pape,K., Uddin,S., Schrick,L., Michel,J., Schaade,L., Nitsche,A.	2022-08-17T00:00:00Z	Monkeypox virus	Orthopoxvirus	Poxviridae	dsDNA	197140	GenBank	complete				Germany	Germany	Homo sapiens	swab	2022-08-01		Monkeypox virus isolate MPXV/Germany/2022/RKI227
OP215256	Monkeypox virus		Brinkmann,A., Kohl,C., Pape,K., Uddin,S., Schrick,L., Michel,J., Schaade,L., Nitsche,A.	2022-08-17T00:00:00Z	Monkeypox virus	Orthopoxvirus	Poxviridae	dsDNA	197140	GenBank	complete				Germany	Germany	Homo sapiens	swab	2022-08-01		Monkeypox virus isolate MPXV/Germany/2022/RKI228
OP215257	Monkeypox virus		Brinkmann,A., Kohl,C., Pape,K., Uddin,S., Schrick,L., Michel,J., Schaade,L., Nitsche,A.	2022-08-17T00:00:00Z	Monkeypox virus	Orthopoxvirus	Poxviridae	dsDNA	197139	GenBank	complete				Germany	Germany	Homo sapiens	swab	2022-08-01		Monkeypox virus isolate MPXV/Germany/2022/RKI230
OP215258	Monkeypox virus		Brinkmann,A., Kohl,C., Pape,K., Uddin,S., Schrick,L., Michel,J., Schaade,L., Nitsche,A.	2022-08-17T00:00:00Z	Monkeypox virus	Orthopoxvirus	Poxviridae	dsDNA	197140	GenBank	complete				Germany	Germany	Homo sapiens	swab	2022-08-01		Monkeypox virus isolate MPXV/Germany/2022/RKI232
OP215260	Monkeypox virus		Brinkmann,A., Kohl,C., Pape,K., Uddin,S., Schrick,L., Michel,J., Schaade,L., Nitsche,A.	2022-08-17T00:00:00Z	Monkeypox virus	Orthopoxvirus	Poxviridae	dsDNA	197139	GenBank	complete				Germany	Germany	Homo sapiens	swab	2022-08-01		Monkeypox virus isolate MPXV/Germany/2022/RKI236
OP215263	Monkeypox virus		Brinkmann,A., Kohl,C., Pape,K., Uddin,S., Schrick,L., Michel,J., Schaade,L., Nitsche,A.	2022-08-17T00:00:00Z	Monkeypox virus	Orthopoxvirus	Poxviridae	dsDNA	197141	GenBank	complete				Germany	Germany	Homo sapiens	swab	2022-08-01		Monkeypox virus isolate MPXV/Germany/2022/RKI239
OP215264	Monkeypox virus		Brinkmann,A., Kohl,C., Pape,K., Uddin,S., Schrick,L., Michel,J., Schaade,L., Nitsche,A.	2022-08-17T00:00:00Z	Monkeypox virus	Orthopoxvirus	Poxviridae	dsDNA	197139	GenBank	complete				Germany	Germany	Homo sapiens	swab	2022-08-01		Monkeypox virus isolate MPXV/Germany/2022/RKI244
OP215265	Monkeypox virus		Brinkmann,A., Kohl,C., Pape,K., Uddin,S., Schrick,L., Michel,J., Schaade,L., Nitsche,A.	2022-08-17T00:00:00Z	Monkeypox virus	Orthopoxvirus	Poxviridae	dsDNA	197139	GenBank	complete				Germany	Germany	Homo sapiens	swab	2022-08-01		Monkeypox virus isolate MPXV/Germany/2022/RKI245
OP215266	Monkeypox virus		Brinkmann,A., Kohl,C., Pape,K., Uddin,S., Schrick,L., Michel,J., Schaade,L., Nitsche,A.	2022-08-17T00:00:00Z	Monkeypox virus	Orthopoxvirus	Poxviridae	dsDNA	197139	GenBank	complete				Germany	Germany	Homo sapiens	swab	2022-08-01		Monkeypox virus isolate MPXV/Germany/2022/RKI246
OP215267	Monkeypox virus		Brinkmann,A., Kohl,C., Pape,K., Uddin,S., Schrick,L., Michel,J., Schaade,L., Nitsche,A.	2022-08-17T00:00:00Z	Monkeypox virus	Orthopoxvirus	Poxviridae	dsDNA	197139	GenBank	complete				Germany	Germany	Homo sapiens	swab	2022-08-01		Monkeypox virus isolate MPXV/Germany/2022/RKI247
OP215268	Monkeypox virus		Brinkmann,A., Kohl,C., Pape,K., Uddin,S., Schrick,L., Michel,J., Schaade,L., Nitsche,A.	2022-08-17T00:00:00Z	Monkeypox virus	Orthopoxvirus	Poxviridae	dsDNA	197140	GenBank	complete				Germany	Germany	Homo sapiens	swab	2022-08-01		Monkeypox virus isolate MPXV/Germany/2022/RKI248
OP215269	Monkeypox virus		Brinkmann,A., Kohl,C., Pape,K., Uddin,S., Schrick,L., Michel,J., Jessen,H., Schaade,L., Nitsche,A.	2022-08-17T00:00:00Z	Monkeypox virus	Orthopoxvirus	Poxviridae	dsDNA	197139	GenBank	complete				Germany	Germany	Homo sapiens	swab	2022-08-01		Monkeypox virus isolate MPXV/Germany/2022/RKI252, complete genome
OP215270	Monkeypox virus		Brinkmann,A., Kohl,C., Pape,K., Uddin,S., Schrick,L., Michel,J., Jessen,H., Schaade,L., Nitsche,A.	2022-08-17T00:00:00Z	Monkeypox virus	Orthopoxvirus	Poxviridae	dsDNA	197139	GenBank	complete				Germany	Germany	Homo sapiens	swab	2022-08-01		Monkeypox virus isolate MPXV/Germany/2022/RKI255, complete genome
OP215271	Monkeypox virus		Brinkmann,A., Kohl,C., Pape,K., Uddin,S., Schrick,L., Michel,J., Jessen,H., Schaade,L., Nitsche,A.	2022-08-17T00:00:00Z	Monkeypox virus	Orthopoxvirus	Poxviridae	dsDNA	197139	GenBank	complete				Germany	Germany	Homo sapiens	swab	2022-08-01		Monkeypox virus isolate MPXV/Germany/2022/RKI269, complete genome
OP215272	Monkeypox virus		Brinkmann,A., Kohl,C., Pape,K., Uddin,S., Schrick,L., Michel,J., Jessen,H., Schaade,L., Nitsche,A.	2022-08-17T00:00:00Z	Monkeypox virus	Orthopoxvirus	Poxviridae	dsDNA	197117	GenBank	complete				Germany	Germany	Homo sapiens	swab	2022-08-01		Monkeypox virus isolate MPXV/Germany/2022/RKI253, complete genome
OP215273	Monkeypox virus		Brinkmann,A., Kohl,C., Pape,K., Uddin,S., Schrick,L., Michel,J., Schaade,L., Nitsche,A.	2022-08-17T00:00:00Z	Monkeypox virus	Orthopoxvirus	Poxviridae	dsDNA	197139	GenBank	complete				Germany	Germany	Homo sapiens	swab	2022-08-01		Monkeypox virus isolate MPXV/Germany/2022/RKI251, complete genome
OP215274	Monkeypox virus		Brinkmann,A., Kohl,C., Pape,K., Uddin,S., Schrick,L., Michel,J., Schaade,L., Nitsche,A.	2022-08-17T00:00:00Z	Monkeypox virus	Orthopoxvirus	Poxviridae	dsDNA	197139	GenBank	complete				Germany	Germany	Homo sapiens	swab	2022-08-01		Monkeypox virus isolate MPXV/Germany/2022/RKI254, complete genome
OP215275	Monkeypox virus		Brinkmann,A., Kohl,C., Pape,K., Uddin,S., Schrick,L., Michel,J., Schaade,L., Nitsche,A.	2022-08-17T00:00:00Z	Monkeypox virus	Orthopoxvirus	Poxviridae	dsDNA	197139	GenBank	complete				Germany	Germany	Homo sapiens	swab	2022-08-01		Monkeypox virus isolate MPXV/Germany/2022/RKI256, complete genome
OP215277	Monkeypox virus		Brinkmann,A., Kohl,C., Pape,K., Uddin,S., Schrick,L., Michel,J., Schaade,L., Nitsche,A.	2022-08-17T00:00:00Z	Monkeypox virus	Orthopoxvirus	Poxviridae	dsDNA	197139	GenBank	complete				Germany	Germany	Homo sapiens	swab	2022-08-01		Monkeypox virus isolate MPXV/Germany/2022/RKI258, complete genome
OP215278	Monkeypox virus		Brinkmann,A., Kohl,C., Pape,K., Uddin,S., Schrick,L., Michel,J., Schaade,L., Nitsche,A.	2022-08-17T00:00:00Z	Monkeypox virus	Orthopoxvirus	Poxviridae	dsDNA	197139	GenBank	complete				Germany	Germany	Homo sapiens	swab	2022-08-01		Monkeypox virus isolate MPXV/Germany/2022/RKI259, complete genome
OP215279	Monkeypox virus		Brinkmann,A., Kohl,C., Pape,K., Uddin,S., Schrick,L., Michel,J., Schaade,L., Nitsche,A.	2022-08-17T00:00:00Z	Monkeypox virus	Orthopoxvirus	Poxviridae	dsDNA	197140	GenBank	complete				Germany	Germany	Homo sapiens	swab	2022-08-01		Monkeypox virus isolate MPXV/Germany/2022/RKI260, complete genome
OP215280	Monkeypox virus		Brinkmann,A., Kohl,C., Pape,K., Uddin,S., Schrick,L., Michel,J., Schaade,L., Nitsche,A.	2022-08-17T00:00:00Z	Monkeypox virus	Orthopoxvirus	Poxviridae	dsDNA	197140	GenBank	complete				Germany	Germany	Homo sapiens	swab	2022-08-01		Monkeypox virus isolate MPXV/Germany/2022/RKI261, complete genome
OP215281	Monkeypox virus		Brinkmann,A., Kohl,C., Pape,K., Uddin,S., Schrick,L., Michel,J., Schaade,L., Nitsche,A.	2022-08-17T00:00:00Z	Monkeypox virus	Orthopoxvirus	Poxviridae	dsDNA	197139	GenBank	complete				Germany	Germany	Homo sapiens	swab	2022-08-01		Monkeypox virus isolate MPXV/Germany/2022/RKI262, complete genome
OP215283	Monkeypox virus		Brinkmann,A., Kohl,C., Pape,K., Uddin,S., Schrick,L., Michel,J., Schaade,L., Nitsche,A.	2022-08-17T00:00:00Z	Monkeypox virus	Orthopoxvirus	Poxviridae	dsDNA	197139	GenBank	complete				Germany	Germany	Homo sapiens	swab	2022-08-01		Monkeypox virus isolate MPXV/Germany/2022/RKI264, complete genome
OP215284	Monkeypox virus		Brinkmann,A., Kohl,C., Pape,K., Uddin,S., Schrick,L., Michel,J., Schaade,L., Nitsche,A.	2022-08-17T00:00:00Z	Monkeypox virus	Orthopoxvirus	Poxviridae	dsDNA	197140	GenBank	complete				Germany	Germany	Homo sapiens	swab	2022-08-01		Monkeypox virus isolate MPXV/Germany/2022/RKI265, complete genome
OP215285	Monkeypox virus		Brinkmann,A., Kohl,C., Pape,K., Uddin,S., Schrick,L., Michel,J., Schaade,L., Nitsche,A.	2022-08-17T00:00:00Z	Monkeypox virus	Orthopoxvirus	Poxviridae	dsDNA	197139	GenBank	complete				Germany	Germany	Homo sapiens	swab	2022-08-01		Monkeypox virus isolate MPXV/Germany/2022/RKI266, complete genome
OP215286	Monkeypox virus		Brinkmann,A., Kohl,C., Pape,K., Uddin,S., Schrick,L., Michel,J., Schaade,L., Nitsche,A.	2022-08-17T00:00:00Z	Monkeypox virus	Orthopoxvirus	Poxviridae	dsDNA	197140	GenBank	complete				Germany	Germany	Homo sapiens	swab	2022-08-01		Monkeypox virus isolate MPXV/Germany/2022/RKI267, complete genome
OP215287	Monkeypox virus		Brinkmann,A., Kohl,C., Pape,K., Uddin,S., Schrick,L., Michel,J., Schaade,L., Nitsche,A.	2022-08-17T00:00:00Z	Monkeypox virus	Orthopoxvirus	Poxviridae	dsDNA	197140	GenBank	complete				Germany	Germany	Homo sapiens	swab	2022-08-01		Monkeypox virus isolate MPXV/Germany/2022/RKI268, complete genome
OP215288	Monkeypox virus		Brinkmann,A., Kohl,C., Pape,K., Uddin,S., Schrick,L., Michel,J., Schaade,L., Nitsche,A.	2022-08-17T00:00:00Z	Monkeypox virus	Orthopoxvirus	Poxviridae	dsDNA	197139	GenBank	complete				Germany	Germany	Homo sapiens	swab	2022-08-01		Monkeypox virus isolate MPXV/Germany/2022/RKI270, complete genome
OP225960	Monkeypox virus	SRR21676870	Gigante,C.M., Hughes,S., Seabolt,M.H., Zhao,H., Wilkins,K., McCollum,A., Hutson,C., Davidson,W., Rao,A., Baumgartner,J., Li,Y.	2022-08-16T00:00:00Z	Monkeypox virus	Orthopoxvirus	Poxviridae	dsDNA	197152	GenBank	complete				USA: NY	USA	Homo sapiens		2022-06-01	SAMN30323034	Monkeypox virus isolate MPXV_USA_2022_NY0013, complete genome
OP225962	Monkeypox virus	SRR21676874	Gigante,C.M., Ghinai,I., Seabolt,M.H., Zhao,H., Wilkins,K., McCollum,A., Hutson,C., Davidson,W., Rao,A., Kerins,J., Li,Y.	2022-08-16T00:00:00Z	Monkeypox virus	Orthopoxvirus	Poxviridae	dsDNA	197151	GenBank	complete				USA: IL	USA	Homo sapiens		2022-06-01	SAMN30323030	Monkeypox virus isolate MPXV_USA_2022_IL0020, complete genome
OP225963	Monkeypox virus	SRR21674164	Gigante,C.M., Steidley,B., Seabolt,M.H., Zhao,H., Wilkins,K., McCollum,A., Hutson,C., Davidson,W., Rao,A., Davizon,E., Li,Y.	2022-08-16T00:00:00Z	Monkeypox virus	Orthopoxvirus	Poxviridae	dsDNA	197155	GenBank	complete				USA: CO	USA	Homo sapiens		2022-06-01	SAMN30323026	Monkeypox virus isolate MPXV_USA_2022_CO0006, complete genome
OP225964	Monkeypox virus	SRR21676877	Gigante,C.M., Ghinai,I., Seabolt,M.H., Zhao,H., Wilkins,K., McCollum,A., Hutson,C., Davidson,W., Rao,A., Kerins,J., Li,Y.	2022-08-16T00:00:00Z	Monkeypox virus	Orthopoxvirus	Poxviridae	dsDNA	197176	GenBank	complete				USA: IL	USA	Homo sapiens		2022-06-01	SAMN30323032	Monkeypox virus isolate MPXV_USA_2022_IL0024, complete genome
OP225965	Monkeypox virus	SRR21676873	Gigante,C.M., Lee,P., Seabolt,M.H., Zhao,H., Wilkins,K., McCollum,A., Hutson,C., Davidson,W., Rao,A., Mendoza,R., Li,Y.	2022-08-16T00:00:00Z	Monkeypox virus	Orthopoxvirus	Poxviridae	dsDNA	197147	GenBank	complete				USA: FL	USA	Homo sapiens		2022-06-01	SAMN30323029	Monkeypox virus isolate MPXV_USA_2022_FL0012, complete genome
OP225966	Monkeypox virus	SRR21676876	Gigante,C.M., Ghinai,I., Seabolt,M.H., Zhao,H., Wilkins,K., McCollum,A., Hutson,C., Davidson,W., Rao,A., Kerins,J., Li,Y.	2022-08-16T00:00:00Z	Monkeypox virus	Orthopoxvirus	Poxviridae	dsDNA	197147	GenBank	complete				USA: IL	USA	Homo sapiens		2022-06-01	SAMN30323031	Monkeypox virus isolate MPXV_USA_2022_IL0023, complete genome
OP225967	Monkeypox virus	SRR21676872	Gigante,C.M., Lee,P., Seabolt,M.H., Zhao,H., Wilkins,K., McCollum,A., Hutson,C., Davidson,W., Rao,A., Mendoza,R., Li,Y.	2022-08-16T00:00:00Z	Monkeypox virus	Orthopoxvirus	Poxviridae	dsDNA	197147	GenBank	complete				USA: FL	USA	Homo sapiens		2022-06-01	SAMN30323028	Monkeypox virus isolate MPXV_USA_2022_FL0011, complete genome
OP225968	Monkeypox virus	SRR21673297	Gigante,C.M., Hauser,J.R., Seabolt,M.H., Zhao,H., Wilkins,K., McCollum,A., Hutson,C., Davidson,W., Rao,A., Mangla,A., Li,Y.	2022-08-16T00:00:00Z	Monkeypox virus	Orthopoxvirus	Poxviridae	dsDNA	197140	GenBank	complete				USA: DC	USA	Homo sapiens		2022-06-01	SAMN30323027	Monkeypox virus isolate MPXV_USA_2022_DC0005, complete genome
OP225969	Monkeypox virus	SRR21676871	Gigante,C.M., Ghinai,I., Seabolt,M.H., Zhao,H., Wilkins,K., McCollum,A., Hutson,C., Davidson,W., Rao,A., Kerins,J., Li,Y.	2022-08-16T00:00:00Z	Monkeypox virus	Orthopoxvirus	Poxviridae	dsDNA	197143	GenBank	complete				USA: IL	USA	Homo sapiens		2022-06-01	SAMN30323033	Monkeypox virus isolate MPXV_USA_2022_IL0025, complete genome
OP257243	Monkeypox virus	SRR21236108	Sereewit,J., Xie,H., Roychoudhury,P., Greninger,A.L.	2022-08-19T00:00:00Z	Monkeypox virus	Orthopoxvirus	Poxviridae	dsDNA	197178	GenBank	complete				USA: WA	USA	Homo sapiens		2022-08-01	SAMN30526433	Monkeypox virus isolate MpxV/human/USA/WA-UW-089015/2022, complete genome
OP257244	Monkeypox virus	SRR21236106	Sereewit,J., Xie,H., Roychoudhury,P., Greninger,A.L.	2022-08-19T00:00:00Z	Monkeypox virus	Orthopoxvirus	Poxviridae	dsDNA	197176	GenBank	complete				USA: WA	USA	Homo sapiens		2022-08-01	SAMN30526435	Monkeypox virus isolate MpxV/human/USA/WA-UW-080268/2022, complete genome
OP257245	Monkeypox virus	SRR21236104	Sereewit,J., Xie,H., Roychoudhury,P., Greninger,A.L.	2022-08-19T00:00:00Z	Monkeypox virus	Orthopoxvirus	Poxviridae	dsDNA	197176	GenBank	complete				USA: WA	USA	Homo sapiens		2022-08-01	SAMN30526437	Monkeypox virus isolate MpxV/human/USA/WA-UW-084909/2022, complete genome
OP257246	Monkeypox virus	SRR21236103	Sereewit,J., Xie,H., Roychoudhury,P., Greninger,A.L.	2022-08-19T00:00:00Z	Monkeypox virus	Orthopoxvirus	Poxviridae	dsDNA	197176	GenBank	complete				USA: WA	USA	Homo sapiens		2022-08-01	SAMN30526438	Monkeypox virus isolate MpxV/human/USA/WA-UW-083578/2022, complete genome
OP257247	Monkeypox virus	SRR21236102	Sereewit,J., Xie,H., Roychoudhury,P., Greninger,A.L.	2022-08-19T00:00:00Z	Monkeypox virus	Orthopoxvirus	Poxviridae	dsDNA	197194	GenBank	complete				USA: WA	USA	Homo sapiens		2022-08-01	SAMN30526439	Monkeypox virus isolate MpxV/human/USA/WA-UW-088432/2022, complete genome
OP257248	Monkeypox virus	SRR21236101	Sereewit,J., Xie,H., Roychoudhury,P., Greninger,A.L.	2022-08-19T00:00:00Z	Monkeypox virus	Orthopoxvirus	Poxviridae	dsDNA	197176	GenBank	complete				USA: WA	USA	Homo sapiens		2022-08-01	SAMN30526440	Monkeypox virus isolate MpxV/human/USA/WA-UW-087424/2022, complete genome
OP257249	Monkeypox virus	SRR21236100	Sereewit,J., Xie,H., Roychoudhury,P., Greninger,A.L.	2022-08-19T00:00:00Z	Monkeypox virus	Orthopoxvirus	Poxviridae	dsDNA	197176	GenBank	complete				USA: WA	USA	Homo sapiens		2022-08-01	SAMN30526441	Monkeypox virus isolate MpxV/human/USA/WA-UW-081786/2022, complete genome
OP257250	Monkeypox virus	SRR21236099	Sereewit,J., Xie,H., Roychoudhury,P., Greninger,A.L.	2022-08-19T00:00:00Z	Monkeypox virus	Orthopoxvirus	Poxviridae	dsDNA	197178	GenBank	complete				USA: WA	USA	Homo sapiens		2022-08-01	SAMN30526442	Monkeypox virus isolate MpxV/human/USA/WA-UW-087527/2022, complete genome
OP257251	Monkeypox virus	SRR21236096	Sereewit,J., Xie,H., Roychoudhury,P., Greninger,A.L.	2022-08-19T00:00:00Z	Monkeypox virus	Orthopoxvirus	Poxviridae	dsDNA	197178	GenBank	complete				USA: WA	USA	Homo sapiens		2022-08-01	SAMN30526444	Monkeypox virus isolate MpxV/human/USA/WA-UW-081272/2022, complete genome
OP257252	Monkeypox virus	SRR21236095	Sereewit,J., Xie,H., Roychoudhury,P., Greninger,A.L.	2022-08-19T00:00:00Z	Monkeypox virus	Orthopoxvirus	Poxviridae	dsDNA	197176	GenBank	complete				USA: WA	USA	Homo sapiens		2022-08-01	SAMN30526445	Monkeypox virus isolate MpxV/human/USA/WA-UW-085937/2022, complete genome
OP257253	Monkeypox virus	SRR21236094	Sereewit,J., Xie,H., Roychoudhury,P., Greninger,A.L.	2022-08-19T00:00:00Z	Monkeypox virus	Orthopoxvirus	Poxviridae	dsDNA	197176	GenBank	complete				USA: WA	USA	Homo sapiens		2022-08-01	SAMN30526446	Monkeypox virus isolate MpxV/human/USA/WA-UW-088081/2022, complete genome
OP257254	Monkeypox virus	SRR21236092	Sereewit,J., Xie,H., Roychoudhury,P., Greninger,A.L.	2022-08-19T00:00:00Z	Monkeypox virus	Orthopoxvirus	Poxviridae	dsDNA	197176	GenBank	complete				USA: OH	USA	Homo sapiens		2022-08-01	SAMN30526448	Monkeypox virus isolate MpxV/human/USA/OH-UW-073812/2022, complete genome
OP257255	Monkeypox virus	SRR21236091	Sereewit,J., Xie,H., Roychoudhury,P., Greninger,A.L.	2022-08-19T00:00:00Z	Monkeypox virus	Orthopoxvirus	Poxviridae	dsDNA	197168	GenBank	complete				USA: OH	USA	Homo sapiens		2022-08-01	SAMN30526449	Monkeypox virus isolate MpxV/human/USA/OH-UW-073319/2022, complete genome
OP257256	Monkeypox virus	SRR21236089	Sereewit,J., Xie,H., Roychoudhury,P., Greninger,A.L.	2022-08-19T00:00:00Z	Monkeypox virus	Orthopoxvirus	Poxviridae	dsDNA	197176	GenBank	complete				USA: OH	USA	Homo sapiens		2022-08-01	SAMN30526451	Monkeypox virus isolate MpxV/human/USA/OH-UW-082260/2022, complete genome
OP257257	Monkeypox virus	SRR21236088	Sereewit,J., Xie,H., Roychoudhury,P., Greninger,A.L.	2022-08-19T00:00:00Z	Monkeypox virus	Orthopoxvirus	Poxviridae	dsDNA	197174	GenBank	complete				USA: WA	USA	Homo sapiens		2022-08-01	SAMN30526452	Monkeypox virus isolate MpxV/human/USA/WA-UW-080706/2022, complete genome
OP257258	Monkeypox virus	SRR21236086	Sereewit,J., Xie,H., Roychoudhury,P., Greninger,A.L.	2022-08-19T00:00:00Z	Monkeypox virus	Orthopoxvirus	Poxviridae	dsDNA	197176	GenBank	complete				USA: WA	USA	Homo sapiens		2022-08-01	SAMN30526453	Monkeypox virus isolate MpxV/human/USA/WA-UW-086040/2022, complete genome
OP257259	Monkeypox virus	SRR21236085	Sereewit,J., Xie,H., Roychoudhury,P., Greninger,A.L.	2022-08-19T00:00:00Z	Monkeypox virus	Orthopoxvirus	Poxviridae	dsDNA	197178	GenBank	complete				USA: WA	USA	Homo sapiens		2022-08-01	SAMN30526454	Monkeypox virus isolate MpxV/human/USA/WA-UW-085684/2022, complete genome
OP257260	Monkeypox virus	SRR21236084	Sereewit,J., Xie,H., Roychoudhury,P., Greninger,A.L.	2022-08-19T00:00:00Z	Monkeypox virus	Orthopoxvirus	Poxviridae	dsDNA	197176	GenBank	complete				USA: WA	USA	Homo sapiens		2022-08-01	SAMN30526455	Monkeypox virus isolate MpxV/human/USA/WA-UW-087006/2022, complete genome
OP257261	Monkeypox virus	SRR21236083	Sereewit,J., Xie,H., Roychoudhury,P., Greninger,A.L.	2022-08-19T00:00:00Z	Monkeypox virus	Orthopoxvirus	Poxviridae	dsDNA	197176	GenBank	complete				USA: WA	USA	Homo sapiens		2022-08-01	SAMN30526456	Monkeypox virus isolate MpxV/human/USA/WA-UW-084325/2022, complete genome
OP257262	Monkeypox virus	SRR21236082	Sereewit,J., Xie,H., Roychoudhury,P., Greninger,A.L.	2022-08-19T00:00:00Z	Monkeypox virus	Orthopoxvirus	Poxviridae	dsDNA	197176	GenBank	complete				USA: WA	USA	Homo sapiens		2022-08-01	SAMN30526457	Monkeypox virus isolate MpxV/human/USA/WA-UW-087619/2022, complete genome
OP257263	Monkeypox virus	SRR21236081	Sereewit,J., Xie,H., Roychoudhury,P., Greninger,A.L.	2022-08-19T00:00:00Z	Monkeypox virus	Orthopoxvirus	Poxviridae	dsDNA	197176	GenBank	complete				USA: WA	USA	Homo sapiens		2022-08-01	SAMN30526458	Monkeypox virus isolate MpxV/human/USA/WA-UW-089987/2022, complete genome
OP257264	Monkeypox virus	SRR21236080	Sereewit,J., Xie,H., Roychoudhury,P., Greninger,A.L.	2022-08-19T00:00:00Z	Monkeypox virus	Orthopoxvirus	Poxviridae	dsDNA	197193	GenBank	complete				USA: WA	USA	Homo sapiens		2022-08-01	SAMN30526459	Monkeypox virus isolate MpxV/human/USA/WA-UW-080976/2022, complete genome
OP257265	Monkeypox virus	SRR21236078	Sereewit,J., Xie,H., Roychoudhury,P., Greninger,A.L.	2022-08-19T00:00:00Z	Monkeypox virus	Orthopoxvirus	Poxviridae	dsDNA	197176	GenBank	complete				USA: WA	USA	Homo sapiens		2022-08-01	SAMN30526461	Monkeypox virus isolate MpxV/human/USA/WA-UW-089183/2022, complete genome
OP257266	Monkeypox virus	SRR21236077	Sereewit,J., Xie,H., Roychoudhury,P., Greninger,A.L.	2022-08-19T00:00:00Z	Monkeypox virus	Orthopoxvirus	Poxviridae	dsDNA	197176	GenBank	complete				USA: WA	USA	Homo sapiens		2022-08-01	SAMN30526462	Monkeypox virus isolate MpxV/human/USA/WA-UW-083179/2022, complete genome
OP257267	Monkeypox virus	SRR21236142	Sereewit,J., Xie,H., Roychoudhury,P., Greninger,A.L.	2022-08-19T00:00:00Z	Monkeypox virus	Orthopoxvirus	Poxviridae	dsDNA	197174	GenBank	complete				USA: WA	USA	Homo sapiens		2022-08-01	SAMN30526394	Monkeypox virus isolate MpxV/human/USA/WA-UW-084449/2022, complete genome
OP263627	Monkeypox virus		Brinkmann,A., Kohl,C., Uddin,S., Pape,K., Schrick,L., Michel,J., Schaade,L., Nitsche,A.	2022-08-19T00:00:00Z	Monkeypox virus	Orthopoxvirus	Poxviridae	dsDNA	197140	GenBank	complete				Germany	Germany	Homo sapiens	swab	2022-08-01		Monkeypox virus isolate MPXV/Germany/2022/RKI272, complete genome
OP263628	Monkeypox virus		Brinkmann,A., Kohl,C., Uddin,S., Pape,K., Schrick,L., Michel,J., Schaade,L., Nitsche,A.	2022-08-19T00:00:00Z	Monkeypox virus	Orthopoxvirus	Poxviridae	dsDNA	197139	GenBank	complete				Germany	Germany	Homo sapiens	swab	2022-08-01		Monkeypox virus isolate MPXV/Germany/2022/RKI274, complete genome
OP263629	Monkeypox virus		Brinkmann,A., Kohl,C., Uddin,S., Pape,K., Schrick,L., Michel,J., Schaade,L., Nitsche,A.	2022-08-19T00:00:00Z	Monkeypox virus	Orthopoxvirus	Poxviridae	dsDNA	197140	GenBank	complete				Germany	Germany	Homo sapiens	swab	2022-08-01		Monkeypox virus isolate MPXV/Germany/2022/RKI273, complete genome
OP263630	Monkeypox virus		Brinkmann,A., Kohl,C., Uddin,S., Pape,K., Schrick,L., Michel,J., Schaade,L., Nitsche,A.	2022-08-19T00:00:00Z	Monkeypox virus	Orthopoxvirus	Poxviridae	dsDNA	197140	GenBank	complete				Germany	Germany	Homo sapiens	swab	2022-08-01		Monkeypox virus isolate MPXV/Germany/2022/RKI275, complete genome
OP263631	Monkeypox virus		Brinkmann,A., Kohl,C., Uddin,S., Pape,K., Schrick,L., Michel,J., Schaade,L., Nitsche,A.	2022-08-19T00:00:00Z	Monkeypox virus	Orthopoxvirus	Poxviridae	dsDNA	197139	GenBank	complete				Germany	Germany	Homo sapiens	swab	2022-08-01		Monkeypox virus isolate MPXV/Germany/2022/RKI276, complete genome
OP263632	Monkeypox virus		Brinkmann,A., Kohl,C., Uddin,S., Pape,K., Schrick,L., Michel,J., Schaade,L., Nitsche,A.	2022-08-19T00:00:00Z	Monkeypox virus	Orthopoxvirus	Poxviridae	dsDNA	197139	GenBank	complete				Germany	Germany	Homo sapiens	swab	2022-08-01		Monkeypox virus isolate MPXV/Germany/2022/RKI277, complete genome
OP263633	Monkeypox virus		Brinkmann,A., Kohl,C., Uddin,S., Pape,K., Schrick,L., Michel,J., Schaade,L., Nitsche,A.	2022-08-19T00:00:00Z	Monkeypox virus	Orthopoxvirus	Poxviridae	dsDNA	197139	GenBank	complete				Germany	Germany	Homo sapiens	swab	2022-08-01		Monkeypox virus isolate MPXV/Germany/2022/RKI278, complete genome
OP263634	Monkeypox virus		Brinkmann,A., Kohl,C., Uddin,S., Pape,K., Schrick,L., Michel,J., Schaade,L., Nitsche,A.	2022-08-19T00:00:00Z	Monkeypox virus	Orthopoxvirus	Poxviridae	dsDNA	197139	GenBank	complete				Germany	Germany	Homo sapiens	swab	2022-08-01		Monkeypox virus isolate MPXV/Germany/2022/RKI279, complete genome
OP263635	Monkeypox virus		Brinkmann,A., Kohl,C., Uddin,S., Pape,K., Schrick,L., Michel,J., Schaade,L., Nitsche,A.	2022-08-19T00:00:00Z	Monkeypox virus	Orthopoxvirus	Poxviridae	dsDNA	197139	GenBank	complete				Germany	Germany	Homo sapiens	swab	2022-08-01		Monkeypox virus isolate MPXV/Germany/2022/RKI280, complete genome
OP263636	Monkeypox virus		Brinkmann,A., Kohl,C., Uddin,S., Pape,K., Schrick,L., Michel,J., Schaade,L., Nitsche,A.	2022-08-19T00:00:00Z	Monkeypox virus	Orthopoxvirus	Poxviridae	dsDNA	197139	GenBank	complete				Germany	Germany	Homo sapiens	swab	2022-08-01		Monkeypox virus isolate MPXV/Germany/2022/RKI281, complete genome
OP270022	Monkeypox virus		Duggan,A., Hole,D., Yadav,C., Knox,N., Tyler,A., Haidl,E., Chapel,M., Domselaar,G.V., Graham,M., Audet,J., Fernando,L., Hagan,M., Safronetz,D., Leung,A., Peters,G., Go,A., Laminman,V., Kaplen,B., Antonation,K., Griffiths,E., Jolly,G., Charest,H., Levade,I., Fafard,J.	2022-08-22T00:00:00Z	Monkeypox virus	Orthopoxvirus	Poxviridae	dsDNA	197178	GenBank	complete				Canada	Canada	Homo sapiens		2022-07-04	SAMN30349449	Monkeypox virus isolate MpxV/human/CAN/UN-NML-3972/2022, complete genome
OP270024	Monkeypox virus		Duggan,A., Hole,D., Yadav,C., Knox,N., Tyler,A., Haidl,E., Chapel,M., Domselaar,G.V., Graham,M., Audet,J., Fernando,L., Hagan,M., Safronetz,D., Leung,A., Peters,G., Go,A., Laminman,V., Kaplen,B., Antonation,K., Griffiths,E., Jolly,G., Charest,H., Levade,I., Fafard,J.	2022-08-22T00:00:00Z	Monkeypox virus	Orthopoxvirus	Poxviridae	dsDNA	197175	GenBank	complete				Canada	Canada	Homo sapiens		2022-07-04	SAMN30349447	Monkeypox virus isolate MpxV/human/CAN/UN-NML-3976/2022, complete genome
OP270471	Monkeypox virus		Brinkmann,A., Kohl,C., Pape,K., Uddin,S., Schrick,L., Michel,J., Friesen,J., Schaade,L., Nitsche,A.	2022-08-22T00:00:00Z	Monkeypox virus	Orthopoxvirus	Poxviridae	dsDNA	197139	GenBank	complete				Germany	Germany	Homo sapiens	swab	2022-08-01		Monkeypox virus isolate MPXV/Germany/2022/RKI282, partial genome
OP270473	Monkeypox virus		Brinkmann,A., Kohl,C., Pape,K., Uddin,S., Schrick,L., Michel,J., Friesen,J., Schaade,L., Nitsche,A.	2022-08-22T00:00:00Z	Monkeypox virus	Orthopoxvirus	Poxviridae	dsDNA	197140	GenBank	complete				Germany	Germany	Homo sapiens	swab	2022-08-01		Monkeypox virus isolate MPXV/Germany/2022/RKI284, partial genome
OP270474	Monkeypox virus		Brinkmann,A., Kohl,C., Pape,K., Uddin,S., Schrick,L., Michel,J., Friesen,J., Schaade,L., Nitsche,A.	2022-08-22T00:00:00Z	Monkeypox virus	Orthopoxvirus	Poxviridae	dsDNA	197140	GenBank	complete				Germany	Germany	Homo sapiens	swab	2022-08-01		Monkeypox virus isolate MPXV/Germany/2022/RKI285, partial genome
OP270475	Monkeypox virus		Brinkmann,A., Kohl,C., Pape,K., Uddin,S., Schrick,L., Michel,J., Friesen,J., Schaade,L., Nitsche,A.	2022-08-22T00:00:00Z	Monkeypox virus	Orthopoxvirus	Poxviridae	dsDNA	197139	GenBank	complete				Germany	Germany	Homo sapiens	swab	2022-08-01		Monkeypox virus isolate MPXV/Germany/2022/RKI286, partial genome
OP270476	Monkeypox virus		Brinkmann,A., Kohl,C., Pape,K., Uddin,S., Schrick,L., Michel,J., Friesen,J., Schaade,L., Nitsche,A.	2022-08-22T00:00:00Z	Monkeypox virus	Orthopoxvirus	Poxviridae	dsDNA	197139	GenBank	complete				Germany	Germany	Homo sapiens	swab	2022-08-01		Monkeypox virus isolate MPXV/Germany/2022/RKI287, partial genome
OP279043	Monkeypox virus		Duggan,A., Hole,D., Yadav,C., Knox,N., Tyler,A., Haidl,E., Chapel,M., Domselaar,G.V., Graham,M., Audet,J., Fernando,L., Antonation,K., Safronetz,D., Hagan,M., Peters,G., Go,A., Laminman,V., Kaplen,B., Leung,A., Griffiths,E., Jolly,G., Eshaghi,A., Gubbay,J.B., Hasso,M., Marchand-Austin,A., Olsha,R., Patel,S.N.	2022-08-23T00:00:00Z	Monkeypox virus	Orthopoxvirus	Poxviridae	dsDNA	197176	GenBank	complete				Canada	Canada	Homo sapiens		2022-06-30	SAMN30448707	Monkeypox virus isolate MpxV/human/CAN/UN-NML-4140/2022, complete genome
OP279045	Monkeypox virus		Duggan,A., Hole,D., Yadav,C., Knox,N., Tyler,A., Haidl,E., Chapel,M., Domselaar,G.V., Graham,M., Audet,J., Fernando,L., Antonation,K., Safronetz,D., Hagan,M., Peters,G., Go,A., Laminman,V., Kaplen,B., Leung,A., Griffiths,E., Jolly,G., Eshaghi,A., Gubbay,J.B., Hasso,M., Marchand-Austin,A., Olsha,R., Patel,S.N.	2022-08-23T00:00:00Z	Monkeypox virus	Orthopoxvirus	Poxviridae	dsDNA	197177	GenBank	complete				Canada	Canada	Homo sapiens		2022-07-04	SAMN30448709	Monkeypox virus isolate MpxV/human/CAN/UN-NML-4144/2022, complete genome
OP279046	Monkeypox virus		Duggan,A., Hole,D., Yadav,C., Knox,N., Tyler,A., Haidl,E., Chapel,M., Domselaar,G.V., Graham,M., Audet,J., Fernando,L., Antonation,K., Safronetz,D., Hagan,M., Peters,G., Go,A., Laminman,V., Kaplen,B., Leung,A., Griffiths,E., Jolly,G., Eshaghi,A., Gubbay,J.B., Hasso,M., Marchand-Austin,A., Olsha,R., Patel,S.N.	2022-08-23T00:00:00Z	Monkeypox virus	Orthopoxvirus	Poxviridae	dsDNA	197180	GenBank	complete				Canada	Canada	Homo sapiens		2022-07-05	SAMN30448710	Monkeypox virus isolate MpxV/human/CAN/UN-NML-4150/2022, complete genome
OP289782	Monkeypox virus		Silva,I., Jimenez,V., Hurtado,V., Barcena,L.	2022-08-24T00:00:00Z	Monkeypox virus	Orthopoxvirus	Poxviridae	dsDNA	197200	GenBank	complete				Peru	Peru	Homo sapiens		2022-06-25		Monkeypox virus isolate LIM-INS-001, complete genome
OP289783	Monkeypox virus		Padilla,C., Silva,I., Hurtado,V., Jimenez,V., Barcena,L., Mestanza,O., Lope,P., Nunez,A.	2022-08-24T00:00:00Z	Monkeypox virus	Orthopoxvirus	Poxviridae	dsDNA	197193	GenBank	complete				Peru	Peru	Homo sapiens		2022-06-27		Monkeypox virus isolate LIM-INS-003, complete genome
OP303778	Monkeypox virus	SRR21676848	Gigante,C.M., Lee,P., Zhao,H., Batra,D., Hetrick,E.E., Howard,D.T., Kovar,L., Seabolt,M.H., Weigand,M.R., Burroughs,M.S., Lee,J., Wilkins,K., McCollum,A., Hutson,C., Davidson,W., Rao,A., Mendoza,R., Li,Y.	2022-08-26T00:00:00Z	Monkeypox virus	Orthopoxvirus	Poxviridae	dsDNA	197172	GenBank	complete				USA: FL	USA	Homo sapiens		2022-06-01	SAMN30467532	Monkeypox virus isolate MPXV_USA_2022_FL0015, complete genome
OP303779	Monkeypox virus	SRR21676845	Gigante,C.M., Lee,P., Zhao,H., Batra,D., Hetrick,E.E., Howard,D.T., Kovar,L., Seabolt,M.H., Weigand,M.R., Burroughs,M.S., Lee,J., Wilkins,K., McCollum,A., Hutson,C., Davidson,W., Rao,A., Mendoza,R., Li,Y.	2022-08-26T00:00:00Z	Monkeypox virus	Orthopoxvirus	Poxviridae	dsDNA	197161	GenBank	complete				USA: FL	USA	Homo sapiens		2022-06-01	SAMN30467533	Monkeypox virus isolate MPXV_USA_2022_FL0016, complete genome
OP303780	Monkeypox virus	SRR21676842	Gigante,C.M., Lee,P., Zhao,H., Batra,D., Hetrick,E.E., Howard,D.T., Kovar,L., Seabolt,M.H., Weigand,M.R., Burroughs,M.S., Lee,J., Wilkins,K., McCollum,A., Hutson,C., Davidson,W., Rao,A., Mendoza,R., Li,Y.	2022-08-26T00:00:00Z	Monkeypox virus	Orthopoxvirus	Poxviridae	dsDNA	197133	GenBank	complete				USA: FL	USA	Homo sapiens		2022-06-01	SAMN30467534	Monkeypox virus isolate MPXV_USA_2022_FL0017, complete genome
OP303781	Monkeypox virus	SRR21676840	Gigante,C.M., Lee,P., Zhao,H., Batra,D., Hetrick,E.E., Howard,D.T., Kovar,L., Seabolt,M.H., Weigand,M.R., Burroughs,M.S., Lee,J., Wilkins,K., McCollum,A., Hutson,C., Davidson,W., Rao,A., Mendoza,R., Li,Y.	2022-08-26T00:00:00Z	Monkeypox virus	Orthopoxvirus	Poxviridae	dsDNA	197127	GenBank	complete				USA: FL	USA	Homo sapiens		2022-06-01	SAMN30467535	Monkeypox virus isolate MPXV_USA_2022_FL0018, complete genome
OP303782	Monkeypox virus	SRR21676844	Gigante,C.M., Ghinai,I., Zhao,H., Batra,D., Hetrick,E.E., Howard,D.T., Kovar,L., Seabolt,M.H., Weigand,M.R., Burroughs,M.S., Lee,J., Wilkins,K., McCollum,A., Hutson,C., Davidson,W., Rao,A., Kerins,J., Li,Y.	2022-08-26T00:00:00Z	Monkeypox virus	Orthopoxvirus	Poxviridae	dsDNA	197153	GenBank	complete				USA: IL	USA	Homo sapiens		2022-06-01	SAMN30467536	Monkeypox virus isolate MPXV_USA_2022_IL0027, complete genome
OP303783	Monkeypox virus	SRR21676841	Gigante,C.M., Ghinai,I., Zhao,H., Batra,D., Hetrick,E.E., Howard,D.T., Kovar,L., Seabolt,M.H., Weigand,M.R., Burroughs,M.S., Lee,J., Wilkins,K., McCollum,A., Hutson,C., Davidson,W., Rao,A., Kerins,J., Li,Y.	2022-08-26T00:00:00Z	Monkeypox virus	Orthopoxvirus	Poxviridae	dsDNA	197150	GenBank	complete				USA: IL	USA	Homo sapiens		2022-06-01	SAMN30467537	Monkeypox virus isolate MPXV_USA_2022_IL0028, complete genome
OP303784	Monkeypox virus	SRR21676847	Gigante,C.M., Ghinai,I., Zhao,H., Batra,D., Hetrick,E.E., Howard,D.T., Kovar,L., Seabolt,M.H., Weigand,M.R., Burroughs,M.S., Lee,J., Wilkins,K., McCollum,A., Hutson,C., Davidson,W., Rao,A., Kerins,J., Li,Y.	2022-08-26T00:00:00Z	Monkeypox virus	Orthopoxvirus	Poxviridae	dsDNA	197138	GenBank	complete				USA: IL	USA	Homo sapiens		2022-06-01	SAMN30467538	Monkeypox virus isolate MPXV_USA_2022_IL0034, complete genome
OP303785	Monkeypox virus	SRR21676846	Gigante,C.M., Ghinai,I., Zhao,H., Batra,D., Hetrick,E.E., Howard,D.T., Kovar,L., Seabolt,M.H., Weigand,M.R., Burroughs,M.S., Lee,J., Wilkins,K., McCollum,A., Hutson,C., Davidson,W., Rao,A., Kerins,J., Li,Y.	2022-08-26T00:00:00Z	Monkeypox virus	Orthopoxvirus	Poxviridae	dsDNA	197122	GenBank	complete				USA: IL	USA	Homo sapiens		2022-06-01	SAMN30467540	Monkeypox virus isolate MPXV_USA_2022_IL0042, complete genome
OP303786	Monkeypox virus	SRR21676843	Gigante,C.M., Ghinai,I., Zhao,H., Batra,D., Hetrick,E.E., Howard,D.T., Kovar,L., Seabolt,M.H., Weigand,M.R., Burroughs,M.S., Lee,J., Wilkins,K., McCollum,A., Hutson,C., Davidson,W., Rao,A., Kerins,J., Li,Y.	2022-08-26T00:00:00Z	Monkeypox virus	Orthopoxvirus	Poxviridae	dsDNA	197144	GenBank	complete				USA: IL	USA	Homo sapiens		2022-06-01	SAMN30467539	Monkeypox virus isolate MPXV_USA_2022_IL0040, complete genome
OP303787	Monkeypox virus	SRR21676850	Gigante,C.M., Kubin,G., Zhao,H., Batra,D., Hetrick,E.E., Howard,D.T., Kovar,L., Seabolt,M.H., Weigand,M.R., Burroughs,M.S., Lee,J., Wilkins,K., McCollum,A., Hutson,C., Davidson,W., Rao,A., White,S.L., Li,Y.	2022-08-26T00:00:00Z	Monkeypox virus	Orthopoxvirus	Poxviridae	dsDNA	197123	GenBank	complete				USA: TX	USA	Homo sapiens		2022-06-01	SAMN30467550	Monkeypox virus isolate MPXV_USA_2022_TX0007, complete genome
OP303788	Monkeypox virus	SRR21676849	Gigante,C.M., Winter,K., Zhao,H., Batra,D., Hetrick,E.E., Howard,D.T., Kovar,L., Seabolt,M.H., Weigand,M.R., Burroughs,M.S., Lee,J., Wilkins,K., McCollum,A., Hutson,C., Davidson,W., Rao,A., Arora,V., Li,Y.	2022-08-26T00:00:00Z	Monkeypox virus	Orthopoxvirus	Poxviridae	dsDNA	197125	GenBank	complete				USA: KY	USA	Homo sapiens		2022-06-01	SAMN30467542	Monkeypox virus isolate MPXV_USA_2022_KY0001, complete genome
OP303789	Monkeypox virus	SRR21676859	Gigante,C.M., Hughes,S., Zhao,H., Batra,D., Hetrick,E.E., Howard,D.T., Kovar,L., Seabolt,M.H., Weigand,M.R., Burroughs,M.S., Lee,J., Wilkins,K., McCollum,A., Hutson,C., Davidson,W., Rao,A., Baumgartner,J., Li,Y.	2022-08-26T00:00:00Z	Monkeypox virus	Orthopoxvirus	Poxviridae	dsDNA	197154	GenBank	complete				USA: NY	USA	Homo sapiens		2022-06-01	SAMN30467545	Monkeypox virus isolate MPXV_USA_2022_NY0014, complete genome
OP303790	Monkeypox virus	SRR21676856	Gigante,C.M., Ghinai,I., Zhao,H., Batra,D., Hetrick,E.E., Howard,D.T., Kovar,L., Seabolt,M.H., Weigand,M.R., Burroughs,M.S., Lee,J., Wilkins,K., McCollum,A., Hutson,C., Davidson,W., Rao,A., Kerins,J., Li,Y.	2022-08-26T00:00:00Z	Monkeypox virus	Orthopoxvirus	Poxviridae	dsDNA	197147	GenBank	complete				USA: IL	USA	Homo sapiens		2022-06-01	SAMN30467541	Monkeypox virus isolate MPXV_USA_2022_IL0044, complete genome
OP303791	Monkeypox virus	SRR21676854	Gigante,C.M., Iwen,P.C., Zhao,H., Batra,D., Hetrick,E.E., Howard,D.T., Kovar,L., Seabolt,M.H., Weigand,M.R., Burroughs,M.S., Lee,J., Wilkins,K., McCollum,A., Hutson,C., Davidson,W., Rao,A., Donahue,M., Li,Y.	2022-08-26T00:00:00Z	Monkeypox virus	Orthopoxvirus	Poxviridae	dsDNA	197172	GenBank	complete				USA: NE	USA	Homo sapiens		2022-06-01	SAMN30467543	Monkeypox virus isolate MPXV_USA_2022_NE0001, complete genome
OP303792	Monkeypox virus	SRR21676852	Gigante,C.M., Iwen,P.C., Zhao,H., Batra,D., Hetrick,E.E., Howard,D.T., Kovar,L., Seabolt,M.H., Weigand,M.R., Burroughs,M.S., Lee,J., Wilkins,K., McCollum,A., Hutson,C., Davidson,W., Rao,A., Donahue,M., Li,Y.	2022-08-26T00:00:00Z	Monkeypox virus	Orthopoxvirus	Poxviridae	dsDNA	197120	GenBank	complete				USA: NE	USA	Homo sapiens		2022-07-01	SAMN30467544	Monkeypox virus isolate MPXV_USA_2022_NE0002, complete genome
OP303793	Monkeypox virus	SRR21676858	Gigante,C.M., Hughes,S., Zhao,H., Batra,D., Hetrick,E.E., Howard,D.T., Kovar,L., Seabolt,M.H., Weigand,M.R., Burroughs,M.S., Lee,J., Wilkins,K., McCollum,A., Hutson,C., Davidson,W., Rao,A., Baumgartner,J., Li,Y.	2022-08-26T00:00:00Z	Monkeypox virus	Orthopoxvirus	Poxviridae	dsDNA	197131	GenBank	complete				USA: NY	USA	Homo sapiens		2022-06-01	SAMN30467547	Monkeypox virus isolate MPXV_USA_2022_NY0020, complete genome
OP303794	Monkeypox virus	SRR21676860	Gigante,C.M., Hughes,S., Zhao,H., Batra,D., Hetrick,E.E., Howard,D.T., Kovar,L., Seabolt,M.H., Weigand,M.R., Burroughs,M.S., Lee,J., Wilkins,K., McCollum,A., Hutson,C., Davidson,W., Rao,A., Baumgartner,J., Li,Y.	2022-08-26T00:00:00Z	Monkeypox virus	Orthopoxvirus	Poxviridae	dsDNA	197129	GenBank	complete				USA: NY	USA	Homo sapiens		2022-06-01	SAMN30467548	Monkeypox virus isolate MPXV_USA_2022_NY0023, complete genome
OP303795	Monkeypox virus	SRR21676855	Gigante,C.M., Lee,B., Zhao,H., Batra,D., Hetrick,E.E., Howard,D.T., Kovar,L., Seabolt,M.H., Weigand,M.R., Burroughs,M.S., Lee,J., Wilkins,K., McCollum,A., Hutson,C., Davidson,W., Rao,A., Salehi,E., Li,Y.	2022-08-26T00:00:00Z	Monkeypox virus	Orthopoxvirus	Poxviridae	dsDNA	197148	GenBank	complete				USA: OH	USA	Homo sapiens		2022-06-01	SAMN30467549	Monkeypox virus isolate MPXV_USA_2022_OH0002, complete genome
OP303796	Monkeypox virus	SRR21676853	Gigante,C.M., Hughes,S., Zhao,H., Batra,D., Hetrick,E.E., Howard,D.T., Kovar,L., Seabolt,M.H., Weigand,M.R., Burroughs,M.S., Lee,J., Wilkins,K., McCollum,A., Hutson,C., Davidson,W., Rao,A., Baumgartner,J., Li,Y.	2022-08-26T00:00:00Z	Monkeypox virus	Orthopoxvirus	Poxviridae	dsDNA	197139	GenBank	complete				USA: NY	USA	Homo sapiens		2022-06-01	SAMN30467546	Monkeypox virus isolate MPXV_USA_2022_NY0015, complete genome
OP303797	Monkeypox virus	SRR21676857	Gigante,C.M., Griffin-Thomas,L., Zhao,H., Batra,D., Hetrick,E.E., Howard,D.T., Kovar,L., Seabolt,M.H., Weigand,M.R., Burroughs,M.S., Lee,J., Wilkins,K., McCollum,A., Hutson,C., Davidson,W., Rao,A., Crain,J., Li,Y.	2022-08-26T00:00:00Z	Monkeypox virus	Orthopoxvirus	Poxviridae	dsDNA	197151	GenBank	complete				USA:VA	USA	Homo sapiens		2022-06-01	SAMN30467551	Monkeypox virus isolate MPXV_USA_2022_VA0003, complete genome
OP310039	Monkeypox virus	SRR21236109	Sereewit,J., Xie,H., Roychoudhury,P., Greninger,A.L.	2022-08-26T00:00:00Z	Monkeypox virus	Orthopoxvirus	Poxviridae	dsDNA	197176	GenBank	complete				USA: WA	USA	Homo sapiens		2022-08-01	SAMN30526397	Monkeypox virus isolate MpxV/human/USA/WA-UW-080617/2022, complete genome
OP310040	Monkeypox virus	SRR21236098	Sereewit,J., Xie,H., Roychoudhury,P., Greninger,A.L.	2022-08-26T00:00:00Z	Monkeypox virus	Orthopoxvirus	Poxviridae	dsDNA	197176	GenBank	complete				USA: WA	USA	Homo sapiens		2022-08-01	SAMN30526398	Monkeypox virus isolate MpxV/human/USA/WA-UW-088656/2022, complete genome
OP310041	Monkeypox virus	SRR21236087	Sereewit,J., Xie,H., Roychoudhury,P., Greninger,A.L.	2022-08-26T00:00:00Z	Monkeypox virus	Orthopoxvirus	Poxviridae	dsDNA	197178	GenBank	complete				USA: WA	USA	Homo sapiens		2022-08-01	SAMN30526399	Monkeypox virus isolate MpxV/human/USA/WA-UW-080185/2022, complete genome
OP310042	Monkeypox virus	SRR21236076	Sereewit,J., Xie,H., Roychoudhury,P., Greninger,A.L.	2022-08-26T00:00:00Z	Monkeypox virus	Orthopoxvirus	Poxviridae	dsDNA	197180	GenBank	complete				USA: WA	USA	Homo sapiens		2022-08-01	SAMN30526400	Monkeypox virus isolate MpxV/human/USA/WA-UW-089266/2022, complete genome
OP310043	Monkeypox virus	SRR21236075	Sereewit,J., Xie,H., Roychoudhury,P., Greninger,A.L.	2022-08-26T00:00:00Z	Monkeypox virus	Orthopoxvirus	Poxviridae	dsDNA	197177	GenBank	complete				USA: WA	USA	Homo sapiens		2022-08-01	SAMN30526401	Monkeypox virus isolate MpxV/human/USA/WA-UW-086841/2022, complete genome
OP310044	Monkeypox virus	SRR21236074	Sereewit,J., Xie,H., Roychoudhury,P., Greninger,A.L.	2022-08-26T00:00:00Z	Monkeypox virus	Orthopoxvirus	Poxviridae	dsDNA	197176	GenBank	complete				USA: WA	USA	Homo sapiens		2022-08-01	SAMN30526402	Monkeypox virus isolate MpxV/human/USA/WA-UW-083888/2022, complete genome
OP310046	Monkeypox virus	SRR21236140	Sereewit,J., Xie,H., Roychoudhury,P., Greninger,A.L.	2022-08-26T00:00:00Z	Monkeypox virus	Orthopoxvirus	Poxviridae	dsDNA	197177	GenBank	complete				USA: WA	USA	Homo sapiens		2022-08-01	SAMN30526404	Monkeypox virus isolate MpxV/human/USA/WA-UW-083914/2022, complete genome
OP310047	Monkeypox virus	SRR21236139	Sereewit,J., Xie,H., Roychoudhury,P., Greninger,A.L.	2022-08-26T00:00:00Z	Monkeypox virus	Orthopoxvirus	Poxviridae	dsDNA	197176	GenBank	complete				USA: WA	USA	Homo sapiens		2022-08-01	SAMN30526405	Monkeypox virus isolate MpxV/human/USA/WA-UW-087301/2022, complete genome
OP310048	Monkeypox virus	SRR21236138	Sereewit,J., Xie,H., Roychoudhury,P., Greninger,A.L.	2022-08-26T00:00:00Z	Monkeypox virus	Orthopoxvirus	Poxviridae	dsDNA	197176	GenBank	complete				USA: WA	USA	Homo sapiens		2022-08-01	SAMN30526406	Monkeypox virus isolate MpxV/human/USA/WA-UW-088871/2022, complete genome
OP310049	Monkeypox virus	SRR21236137	Sereewit,J., Xie,H., Roychoudhury,P., Greninger,A.L.	2022-08-26T00:00:00Z	Monkeypox virus	Orthopoxvirus	Poxviridae	dsDNA	197176	GenBank	complete				USA: OH	USA	Homo sapiens		2022-08-01	SAMN30526407	Monkeypox virus isolate MpxV/human/USA/OH-UW-085556/2022, complete genome
OP310050	Monkeypox virus	SRR21236136	Sereewit,J., Xie,H., Roychoudhury,P., Greninger,A.L.	2022-08-26T00:00:00Z	Monkeypox virus	Orthopoxvirus	Poxviridae	dsDNA	197176	GenBank	complete				USA: OH	USA	Homo sapiens		2022-08-01	SAMN30526408	Monkeypox virus isolate MpxV/human/USA/OH-UW-085701/2022, complete genome
OP310051	Monkeypox virus	SRR21236135	Sereewit,J., Xie,H., Roychoudhury,P., Greninger,A.L.	2022-08-26T00:00:00Z	Monkeypox virus	Orthopoxvirus	Poxviridae	dsDNA	197176	GenBank	complete				USA: WA	USA	Homo sapiens		2022-08-01	SAMN30526409	Monkeypox virus isolate MpxV/human/USA/WA-UW-082029/2022, complete genome
OP310052	Monkeypox virus	SRR21236134	Sereewit,J., Xie,H., Roychoudhury,P., Greninger,A.L.	2022-08-26T00:00:00Z	Monkeypox virus	Orthopoxvirus	Poxviridae	dsDNA	197178	GenBank	complete				USA: WA	USA	Homo sapiens		2022-08-01	SAMN30526410	Monkeypox virus isolate MpxV/human/USA/WA-UW-081935/2022, complete genome
OP310053	Monkeypox virus	SRR21236133	Sereewit,J., Xie,H., Roychoudhury,P., Greninger,A.L.	2022-08-26T00:00:00Z	Monkeypox virus	Orthopoxvirus	Poxviridae	dsDNA	197176	GenBank	complete				USA: WA	USA	Homo sapiens		2022-08-01	SAMN30526411	Monkeypox virus isolate MpxV/human/USA/WA-UW-082670/2022, complete genome
OP310054	Monkeypox virus	SRR21236132	Sereewit,J., Xie,H., Roychoudhury,P., Greninger,A.L.	2022-08-26T00:00:00Z	Monkeypox virus	Orthopoxvirus	Poxviridae	dsDNA	197178	GenBank	complete				USA: WA	USA	Homo sapiens		2022-08-01	SAMN30526412	Monkeypox virus isolate MpxV/human/USA/WA-UW-088213/2022, complete genome
OP310055	Monkeypox virus	SRR21236130	Sereewit,J., Xie,H., Roychoudhury,P., Greninger,A.L.	2022-08-26T00:00:00Z	Monkeypox virus	Orthopoxvirus	Poxviridae	dsDNA	197174	GenBank	complete				USA: WA	USA	Homo sapiens		2022-08-01	SAMN30526413	Monkeypox virus isolate MpxV/human/USA/WA-UW-086360/2022, complete genome
OP310056	Monkeypox virus	SRR21236129	Sereewit,J., Xie,H., Roychoudhury,P., Greninger,A.L.	2022-08-26T00:00:00Z	Monkeypox virus	Orthopoxvirus	Poxviridae	dsDNA	197176	GenBank	complete				USA: WA	USA	Homo sapiens		2022-08-01	SAMN30526414	Monkeypox virus isolate MpxV/human/USA/WA-UW-089437/2022, complete genome
OP310057	Monkeypox virus	SRR21236128	Sereewit,J., Xie,H., Roychoudhury,P., Greninger,A.L.	2022-08-26T00:00:00Z	Monkeypox virus	Orthopoxvirus	Poxviridae	dsDNA	197176	GenBank	complete				USA: WA	USA	Homo sapiens		2022-08-01	SAMN30526415	Monkeypox virus isolate MpxV/human/USA/WA-UW-089714/2022, complete genome
OP310058	Monkeypox virus	SRR21236127	Sereewit,J., Xie,H., Roychoudhury,P., Greninger,A.L.	2022-08-26T00:00:00Z	Monkeypox virus	Orthopoxvirus	Poxviridae	dsDNA	197178	GenBank	complete				USA: WA	USA	Homo sapiens		2022-08-01	SAMN30526416	Monkeypox virus isolate MpxV/human/USA/WA-UW-087349/2022, complete genome
OP310059	Monkeypox virus	SRR21236126	Sereewit,J., Xie,H., Roychoudhury,P., Greninger,A.L.	2022-08-26T00:00:00Z	Monkeypox virus	Orthopoxvirus	Poxviridae	dsDNA	197174	GenBank	complete				USA: OH	USA	Homo sapiens		2022-08-01	SAMN30526417	Monkeypox virus isolate MpxV/human/USA/OH-UW-089521/2022, complete genome
OP310060	Monkeypox virus	SRR21236125	Sereewit,J., Xie,H., Roychoudhury,P., Greninger,A.L.	2022-08-26T00:00:00Z	Monkeypox virus	Orthopoxvirus	Poxviridae	dsDNA	197176	GenBank	complete				USA: OH	USA	Homo sapiens		2022-08-01	SAMN30526418	Monkeypox virus isolate MpxV/human/USA/OH-UW-082225/2022, complete genome
OP310061	Monkeypox virus	SRR21236124	Sereewit,J., Xie,H., Roychoudhury,P., Greninger,A.L.	2022-08-26T00:00:00Z	Monkeypox virus	Orthopoxvirus	Poxviridae	dsDNA	197178	GenBank	complete				USA: WA	USA	Homo sapiens		2022-08-01	SAMN30526419	Monkeypox virus isolate MpxV/human/USA/WA-UW-088764/2022, complete genome
OP310062	Monkeypox virus	SRR21236123	Sereewit,J., Xie,H., Roychoudhury,P., Greninger,A.L.	2022-08-26T00:00:00Z	Monkeypox virus	Orthopoxvirus	Poxviridae	dsDNA	197176	GenBank	complete				USA: WA	USA	Homo sapiens		2022-08-01	SAMN30526420	Monkeypox virus isolate MpxV/human/USA/WA-UW-089836/2022, complete genome
OP310063	Monkeypox virus	SRR21236122	Sereewit,J., Xie,H., Roychoudhury,P., Greninger,A.L.	2022-08-26T00:00:00Z	Monkeypox virus	Orthopoxvirus	Poxviridae	dsDNA	197178	GenBank	complete				USA: WA	USA	Homo sapiens		2022-08-01	SAMN30526421	Monkeypox virus isolate MpxV/human/USA/WA-UW-082810/2022, complete genome
OP310064	Monkeypox virus	SRR21236121	Sereewit,J., Xie,H., Roychoudhury,P., Greninger,A.L.	2022-08-26T00:00:00Z	Monkeypox virus	Orthopoxvirus	Poxviridae	dsDNA	197176	GenBank	complete				USA: WA	USA	Homo sapiens		2022-08-01	SAMN30526422	Monkeypox virus isolate MpxV/human/USA/WA-UW-082497/2022, complete genome
OP310065	Monkeypox virus	SRR21236119	Sereewit,J., Xie,H., Roychoudhury,P., Greninger,A.L.	2022-08-26T00:00:00Z	Monkeypox virus	Orthopoxvirus	Poxviridae	dsDNA	197178	GenBank	complete				USA: WA	USA	Homo sapiens		2022-08-01	SAMN30526423	Monkeypox virus isolate MpxV/human/USA/WA-UW-088973/2022, complete genome
OP310066	Monkeypox virus	SRR21236118	Sereewit,J., Xie,H., Roychoudhury,P., Greninger,A.L.	2022-08-26T00:00:00Z	Monkeypox virus	Orthopoxvirus	Poxviridae	dsDNA	197176	GenBank	complete				USA: WA	USA	Homo sapiens		2022-08-01	SAMN30526424	Monkeypox virus isolate MpxV/human/USA/WA-UW-089152/2022, complete genome
OP310068	Monkeypox virus	SRR21236105	Sereewit,J., Xie,H., Roychoudhury,P., Greninger,A.L.	2022-08-26T00:00:00Z	Monkeypox virus	Orthopoxvirus	Poxviridae	dsDNA	197176	GenBank	complete				USA: WA	USA	Homo sapiens		2022-08-01	SAMN30526436	Monkeypox virus isolate MpxV/human/USA/WA-UW-088225/2022, complete genome
OP310069	Monkeypox virus	SRR21236079	Sereewit,J., Xie,H., Roychoudhury,P., Greninger,A.L.	2022-08-26T00:00:00Z	Monkeypox virus	Orthopoxvirus	Poxviridae	dsDNA	197176	GenBank	complete				USA: WA	USA	Homo sapiens		2022-08-01	SAMN30526460	Monkeypox virus isolate MpxV/human/USA/WA-UW-088152/2022, complete genome
OP314957	Monkeypox virus		Tegomoh,B., Cross,S.T., Chapman,R.C., Bernhard,K., McCutchen,E.L., Fauver,J.R., Pratt,C.B., Warden,D.E., Iwen,P.C., Donahue,M., Wiley,M.R.	2022-08-29T00:00:00Z	Monkeypox virus	Orthopoxvirus	Poxviridae	dsDNA	197199	GenBank	complete				USA: Nebraska	USA	Homo sapiens		2022-07-27		Monkeypox virus isolate MPXV22/human/USA-NE-83, complete genome
OP314958	Monkeypox virus		Tegomoh,B., Cross,S.T., Chapman,R.C., Bernhard,K., McCutchen,E.L., Fauver,J.R., Pratt,C.B., Warden,D.E., Iwen,P.C., Donahue,M., Wiley,M.R.	2022-08-29T00:00:00Z	Monkeypox virus	Orthopoxvirus	Poxviridae	dsDNA	197182	GenBank	complete				USA: Nebraska	USA	Homo sapiens		2022-08-01		Monkeypox virus isolate MPXV22/human/USA-NE-99, complete genome
OP314959	Monkeypox virus		Tegomoh,B., Cross,S.T., Chapman,R.C., Bernhard,K., McCutchen,E.L., Fauver,J.R., Pratt,C.B., Warden,D.E., Iwen,P.C., Donahue,M., Wiley,M.R.	2022-08-29T00:00:00Z	Monkeypox virus	Orthopoxvirus	Poxviridae	dsDNA	197199	GenBank	complete				USA: Nebraska	USA	Homo sapiens		2022-08-03		Monkeypox virus isolate MPXV22/human/USA-NE-111, complete genome
OP314960	Monkeypox virus		Tegomoh,B., Cross,S.T., Chapman,R.C., Bernhard,K., McCutchen,E.L., Fauver,J.R., Pratt,C.B., Warden,D.E., Iwen,P.C., Donahue,M., Wiley,M.R.	2022-08-29T00:00:00Z	Monkeypox virus	Orthopoxvirus	Poxviridae	dsDNA	197182	GenBank	complete				USA: Nebraska	USA	Homo sapiens		2022-08-04		Monkeypox virus isolate MPXV22/human/USA-NE-115, complete genome
OP314961	Monkeypox virus		Tegomoh,B., Cross,S.T., Chapman,R.C., Bernhard,K., McCutchen,E.L., Fauver,J.R., Pratt,C.B., Warden,D.E., Iwen,P.C., Donahue,M., Wiley,M.R.	2022-08-29T00:00:00Z	Monkeypox virus	Orthopoxvirus	Poxviridae	dsDNA	197182	GenBank	complete				USA: Nebraska	USA	Homo sapiens		2022-08-11		Monkeypox virus isolate MPXV22/human/USA-NE-152, complete genome
OP320548	Monkeypox virus		Padilla,C., Silva,I., Hurtado,V., Jimenez,V., Barcena,L., Lope,P., Arotinco,G.	2022-08-29T00:00:00Z	Monkeypox virus	Orthopoxvirus	Poxviridae	dsDNA	197194	GenBank	complete				Peru	Peru	Homo sapiens		2022-07-01		Monkeypox virus isolate LIM-INS008, complete genome
OP320549	Monkeypox virus		Padilla,C., Silva,I., Hurtado,V., Jimenez,V., Barcena,L., Lope,P., Arotinco,G.	2022-08-29T00:00:00Z	Monkeypox virus	Orthopoxvirus	Poxviridae	dsDNA	197194	GenBank	complete				Peru	Peru	Homo sapiens		2022-07-02		Monkeypox virus isolate LIM-INS-010, complete genome
OP320550	Monkeypox virus		Padilla,C., Silva,I., Hurtado,V., Jimenez,V., Barcena,L., Lope,P., Arotinco,G.	2022-08-29T00:00:00Z	Monkeypox virus	Orthopoxvirus	Poxviridae	dsDNA	197193	GenBank	complete				Peru	Peru	Homo sapiens		2022-07-09		Monkeypox virus isolate LIM-INS-015, complete genome
OP320551	Monkeypox virus		Padilla,C., Silva,I., Hurtado,V., Jimenez,V., Barcena,L., Lope,P., Arotinco,G.	2022-08-29T00:00:00Z	Monkeypox virus	Orthopoxvirus	Poxviridae	dsDNA	197193	GenBank	complete				Peru	Peru	Homo sapiens		2022-07-09		Monkeypox virus isolate LIM-INS-018, complete genome
OP320552	Monkeypox virus		Padilla,C., Silva,I., Hurtado,V., Jimenez,V., Barcena,L., Lope,P., Arotinco,G.	2022-08-29T00:00:00Z	Monkeypox virus	Orthopoxvirus	Poxviridae	dsDNA	197193	GenBank	complete				Peru	Peru	Homo sapiens		2022-07-06		Monkeypox virus isolate LIM-INS-012, complete genome
OP320553	Monkeypox virus		Padilla,C., Silva,I., Hurtado,V., Jimenez,V., Barcena,L., Lope,P., Arotinco,G.	2022-08-29T00:00:00Z	Monkeypox virus	Orthopoxvirus	Poxviridae	dsDNA	197194	GenBank	complete				Peru	Peru	Homo sapiens		2022-07-08		Monkeypox virus isolate LIM-INS-013, complete genome
OP320554	Monkeypox virus		Padilla,C., Silva,I., Hurtado,V., Jimenez,V., Barcena,L., Lope,P., Arotinco,G.	2022-08-29T00:00:00Z	Monkeypox virus	Orthopoxvirus	Poxviridae	dsDNA	197193	GenBank	complete				Peru	Peru	Homo sapiens		2022-07-09		Monkeypox virus isolate LIM-INS-016, complete genome
OP320555	Monkeypox virus		Padilla,C., Silva,I., Hurtado,V., Jimenez,V., Barcena,L., Lope,P., Arotinco,G.	2022-08-29T00:00:00Z	Monkeypox virus	Orthopoxvirus	Poxviridae	dsDNA	197193	GenBank	complete				Peru	Peru	Homo sapiens		2022-07-09		Monkeypox virus isolate LIM-INS-021, complete genome
OP328307	Monkeypox virus	SRR21236131	Sereewit,J., Xie,H., Roychoudhury,P., Greninger,A.L.	2022-08-30T00:00:00Z	Monkeypox virus	Orthopoxvirus	Poxviridae	dsDNA	197196	GenBank	complete				USA: WA	USA	Homo sapiens		2022-08-01	SAMN30526395	Monkeypox virus isolate MpxV/human/USA/WA-UW-083953/2022, complete genome
OP328308	Monkeypox virus	SRR21236115	Sereewit,J., Xie,H., Roychoudhury,P., Greninger,A.L.	2022-08-30T00:00:00Z	Monkeypox virus	Orthopoxvirus	Poxviridae	dsDNA	197204	GenBank	complete				USA: WA	USA	Homo sapiens		2022-08-01	SAMN30526427	Monkeypox virus isolate MpxV/human/USA/WA-UW-083083/2022, complete genome
OP328309	Monkeypox virus	SRR21236114	Sereewit,J., Xie,H., Roychoudhury,P., Greninger,A.L.	2022-08-30T00:00:00Z	Monkeypox virus	Orthopoxvirus	Poxviridae	dsDNA	197190	GenBank	complete				USA: WA	USA	Homo sapiens		2022-08-01	SAMN30526428	Monkeypox virus isolate MpxV/human/USA/WA-UW-089142/2022, complete genome
OP328310	Monkeypox virus	SRR21236112	Sereewit,J., Xie,H., Roychoudhury,P., Greninger,A.L.	2022-08-30T00:00:00Z	Monkeypox virus	Orthopoxvirus	Poxviridae	dsDNA	197192	GenBank	complete				USA: WA	USA	Homo sapiens		2022-08-01	SAMN30526430	Monkeypox virus isolate MpxV/human/USA/WA-UW-088725/2022, complete genome
OP328311	Monkeypox virus	SRR21236111	Sereewit,J., Xie,H., Roychoudhury,P., Greninger,A.L.	2022-08-30T00:00:00Z	Monkeypox virus	Orthopoxvirus	Poxviridae	dsDNA	197164	GenBank	complete				USA: WA	USA	Homo sapiens		2022-08-01	SAMN30526431	Monkeypox virus isolate MpxV/human/USA/WA-UW-088258/2022, complete genome
OP328312	Monkeypox virus	SRR21236110	Sereewit,J., Xie,H., Roychoudhury,P., Greninger,A.L.	2022-08-30T00:00:00Z	Monkeypox virus	Orthopoxvirus	Poxviridae	dsDNA	197194	GenBank	complete				USA: WA	USA	Homo sapiens		2022-08-01	SAMN30526432	Monkeypox virus isolate MpxV/human/USA/WA-UW-087564/2022, complete genome
OP331334	Monkeypox virus		Grove,N., Osman,K.L., Lewandowski,K.S., Carter,D.P., Pullan,S.T., Myers,R., Vipond,R., Chand,M.	2022-08-31T00:00:00Z	Monkeypox virus	Orthopoxvirus	Poxviridae	dsDNA	197205	GenBank	complete				United Kingdom	United Kingdom	Homo sapiens		2022-06-07		Monkeypox virus isolate MPXV_UK_2022_9000060, complete genome
OP331335	Monkeypox virus		Groves,N., Osman,K.L., Lewandowski,K.S., Carter,D.P., Pullan,S.T., Myers,R., Vipond,R., Chand,M.	2022-08-31T00:00:00Z	Monkeypox virus	Orthopoxvirus	Poxviridae	dsDNA	197212	GenBank	complete				United Kingdom	United Kingdom	Homo sapiens		2022-06-03		Monkeypox virus isolate MPXV_UK_2022_9000155, complete genome
OP331336	Monkeypox virus		Groves,N., Osman,K.L., Lewandowski,K.S., Carter,D.P., Pullan,S.T., Myers,R., Vipond,R., Chand,M.	2022-08-31T00:00:00Z	Monkeypox virus	Orthopoxvirus	Poxviridae	dsDNA	197196	GenBank	complete				United Kingdom	United Kingdom	Homo sapiens		2022-06-29		Monkeypox virus isolate MPXV_UK_2022_9000166, complete genome
OP331337	Monkeypox virus		Groves,N., Osman,K.L., Lewandowski,K.S., Carter,D.P., Pullan,S.T., Myers,R., Vipond,R., Chand,M.	2022-08-31T00:00:00Z	Monkeypox virus	Orthopoxvirus	Poxviridae	dsDNA	197205	GenBank	complete				United Kingdom	United Kingdom	Homo sapiens		2022-06-29		Monkeypox virus isolate MPXV_UK_2022_9000183, complete genome
OP331338	Monkeypox virus		Groves,N., Osman,K.L., Lewandowski,K.S., Carter,D.P., Pullan,S.T., Myers,R., Vipond,R., Chand,M.	2022-08-31T00:00:00Z	Monkeypox virus	Orthopoxvirus	Poxviridae	dsDNA	197189	GenBank	complete				United Kingdom	United Kingdom	Homo sapiens		2022-07-04		Monkeypox virus isolate MPXV_UK_2022_9000194, complete genome
OP339846	Monkeypox virus		Brinkmann,A., Kohl,C., Uddin,S., Pape,K., Schrick,L., Michel,J., Schaade,L., Nitsche,A.	2022-08-30T00:00:00Z	Monkeypox virus	Orthopoxvirus	Poxviridae	dsDNA	197139	GenBank	complete				Germany	Germany	Homo sapiens	swab	2022-08-01		Monkeypox virus isolate MPXV/Germany/2022/RKI289, complete genome
OP339847	Monkeypox virus		Brinkmann,A., Kohl,C., Uddin,S., Pape,K., Schrick,L., Michel,J., Schaade,L., Nitsche,A.	2022-08-30T00:00:00Z	Monkeypox virus	Orthopoxvirus	Poxviridae	dsDNA	197139	GenBank	complete				Germany	Germany	Homo sapiens	swab	2022-08-01		Monkeypox virus isolate MPXV/Germany/2022/RKI290, complete genome
OP339848	Monkeypox virus		Brinkmann,A., Kohl,C., Uddin,S., Pape,K., Schrick,L., Michel,J., Schaade,L., Nitsche,A.	2022-08-30T00:00:00Z	Monkeypox virus	Orthopoxvirus	Poxviridae	dsDNA	197139	GenBank	complete				Germany	Germany	Homo sapiens	swab	2022-08-01		Monkeypox virus isolate MPXV/Germany/2022/RKI291, complete genome
OP339849	Monkeypox virus		Brinkmann,A., Kohl,C., Uddin,S., Pape,K., Schrick,L., Michel,J., Schaade,L., Nitsche,A.	2022-08-30T00:00:00Z	Monkeypox virus	Orthopoxvirus	Poxviridae	dsDNA	197140	GenBank	complete				Germany	Germany	Homo sapiens	swab	2022-08-01		Monkeypox virus isolate MPXV/Germany/2022/RKI292, complete genome
OP339850	Monkeypox virus		Brinkmann,A., Kohl,C., Uddin,S., Pape,K., Schrick,L., Michel,J., Schaade,L., Nitsche,A.	2022-08-30T00:00:00Z	Monkeypox virus	Orthopoxvirus	Poxviridae	dsDNA	197139	GenBank	complete				Germany	Germany	Homo sapiens	swab	2022-08-01		Monkeypox virus isolate MPXV/Germany/2022/RKI293, complete genome
OP339851	Monkeypox virus		Brinkmann,A., Kohl,C., Uddin,S., Pape,K., Schrick,L., Michel,J., Schaade,L., Nitsche,A.	2022-08-30T00:00:00Z	Monkeypox virus	Orthopoxvirus	Poxviridae	dsDNA	197139	GenBank	complete				Germany	Germany	Homo sapiens	swab	2022-08-01		Monkeypox virus isolate MPXV/Germany/2022/RKI294, complete genome
OP339852	Monkeypox virus		Brinkmann,A., Kohl,C., Uddin,S., Pape,K., Schrick,L., Michel,J., Schaade,L., Nitsche,A.	2022-08-30T00:00:00Z	Monkeypox virus	Orthopoxvirus	Poxviridae	dsDNA	197139	GenBank	complete				Germany	Germany	Homo sapiens	swab	2022-08-01		Monkeypox virus isolate MPXV/Germany/2022/RKI295, complete genome
OP339853	Monkeypox virus		Brinkmann,A., Kohl,C., Uddin,S., Pape,K., Schrick,L., Michel,J., Schaade,L., Nitsche,A.	2022-08-30T00:00:00Z	Monkeypox virus	Orthopoxvirus	Poxviridae	dsDNA	197139	GenBank	complete				Germany	Germany	Homo sapiens	swab	2022-08-01		Monkeypox virus isolate MPXV/Germany/2022/RKI296, complete genome
OP339854	Monkeypox virus		Brinkmann,A., Kohl,C., Uddin,S., Pape,K., Schrick,L., Michel,J., Schaade,L., Nitsche,A.	2022-08-30T00:00:00Z	Monkeypox virus	Orthopoxvirus	Poxviridae	dsDNA	197139	GenBank	complete				Germany	Germany	Homo sapiens	swab	2022-08-01		Monkeypox virus isolate MPXV/Germany/2022/RKI297, complete genome
OP339855	Monkeypox virus		Brinkmann,A., Kohl,C., Uddin,S., Pape,K., Schrick,L., Michel,J., Schaade,L., Nitsche,A.	2022-08-30T00:00:00Z	Monkeypox virus	Orthopoxvirus	Poxviridae	dsDNA	197139	GenBank	complete				Germany	Germany	Homo sapiens	swab	2022-08-01		Monkeypox virus isolate MPXV/Germany/2022/RKI298, complete genome
OP351278	Monkeypox virus		Chapman,R.C., Bernhard,K., McCutchen,E.L., Fauver,J.R., O'Dell,J.X., Mannell,M., Wiley,M.R., Cross,S.T.	2022-09-01T00:00:00Z	Monkeypox virus	Orthopoxvirus	Poxviridae	dsDNA	197182	GenBank	complete				USA: Oklahoma	USA	Homo sapiens		2022-06-14		Monkeypox virus isolate MPXV22/human/USA-OK-21, complete genome
OP351279	Monkeypox virus		Chapman,R.C., Bernhard,K., McCutchen,E.L., Fauver,J.R., O'Dell,J.X., Mannell,M., Wiley,M.R., Cross,S.T.	2022-09-01T00:00:00Z	Monkeypox virus	Orthopoxvirus	Poxviridae	dsDNA	197182	GenBank	complete				USA: Oklahoma	USA	Homo sapiens		2022-07-13		Monkeypox virus isolate MPXV22/human/USA-OK-41, complete genome
OP351280	Monkeypox virus		Chapman,R.C., Bernhard,K., McCutchen,E.L., Fauver,J.R., O'Dell,J.X., Mannell,M., Wiley,M.R., Cross,S.T.	2022-09-01T00:00:00Z	Monkeypox virus	Orthopoxvirus	Poxviridae	dsDNA	197199	GenBank	complete				USA: Oklahoma	USA	Homo sapiens		2022-07-19		Monkeypox virus isolate MPXV22/human/USA-OK-61, complete genome
OP351281	Monkeypox virus		Chapman,R.C., Bernhard,K., McCutchen,E.L., Fauver,J.R., O'Dell,J.X., Mannell,M., Wiley,M.R., Cross,S.T.	2022-09-01T00:00:00Z	Monkeypox virus	Orthopoxvirus	Poxviridae	dsDNA	197199	GenBank	complete				USA: Oklahoma	USA	Homo sapiens		2022-07-22		Monkeypox virus isolate MPXV22/human/USA-OK-66, complete genome
OP351282	Monkeypox virus		Chapman,R.C., Bernhard,K., McCutchen,E.L., Fauver,J.R., O'Dell,J.X., Mannell,M., Wiley,M.R., Cross,S.T.	2022-09-01T00:00:00Z	Monkeypox virus	Orthopoxvirus	Poxviridae	dsDNA	197199	GenBank	complete				USA: Oklahoma	USA	Homo sapiens		2022-07-19		Monkeypox virus isolate MPXV22/human/USA-OK-67, complete genome
OP351283	Monkeypox virus		Chapman,R.C., Bernhard,K., McCutchen,E.L., Fauver,J.R., O'Dell,J.X., Mannell,M., Wiley,M.R., Cross,S.T.	2022-09-01T00:00:00Z	Monkeypox virus	Orthopoxvirus	Poxviridae	dsDNA	197182	GenBank	complete				USA: Oklahoma	USA	Homo sapiens		2022-07-22		Monkeypox virus isolate MPXV22/human/USA-OK-68, complete genome
OP351284	Monkeypox virus		Chapman,R.C., Bernhard,K., McCutchen,E.L., Fauver,J.R., O'Dell,J.X., Mannell,M., Wiley,M.R., Cross,S.T.	2022-09-01T00:00:00Z	Monkeypox virus	Orthopoxvirus	Poxviridae	dsDNA	197182	GenBank	complete				USA: Oklahoma	USA	Homo sapiens		2022-07-22		Monkeypox virus isolate MPXV22/human/USA-OK-69, complete genome
OP351285	Monkeypox virus		Chapman,R.C., Bernhard,K., McCutchen,E.L., Fauver,J.R., O'Dell,J.X., Mannell,M., Wiley,M.R., Cross,S.T.	2022-09-01T00:00:00Z	Monkeypox virus	Orthopoxvirus	Poxviridae	dsDNA	197199	GenBank	complete				USA: Oklahoma	USA	Homo sapiens		2022-07-27		Monkeypox virus isolate MPXV22/human/USA-OK-86, complete genome
OP351286	Monkeypox virus		Chapman,R.C., Bernhard,K., McCutchen,E.L., Fauver,J.R., O'Dell,J.X., Mannell,M., Wiley,M.R., Cross,S.T.	2022-09-01T00:00:00Z	Monkeypox virus	Orthopoxvirus	Poxviridae	dsDNA	197179	GenBank	complete				USA: Oklahoma	USA	Homo sapiens		2022-08-08		Monkeypox virus isolate MPXV22/human/USA-OK-134, complete genome
OP351287	Monkeypox virus		Chapman,R.C., Bernhard,K., McCutchen,E.L., Fauver,J.R., O'Dell,J.X., Mannell,M., Wiley,M.R., Cross,S.T.	2022-09-01T00:00:00Z	Monkeypox virus	Orthopoxvirus	Poxviridae	dsDNA	197178	GenBank	complete				USA: Oklahoma	USA	Homo sapiens		2022-08-11		Monkeypox virus isolate MPXV22/human/USA-OK-149, complete genome
OP378693	Monkeypox virus	SRR21684331	Gigante,C.M., Hauser,J.R., Zhao,H., Batra,D., Hetrick,E.E., Howard,D.T., Kovar,L., Seabolt,M.H., Weigand,M.R., Burroughs,M., Lee,J., Wilkins,K., McCollum,A., Hutson,C., Davidson,W., Rao,A., Mangla,A., Li,Y.	2022-09-06T00:00:00Z	Monkeypox virus	Orthopoxvirus	Poxviridae	dsDNA	197032	GenBank	complete				USA: DC	USA	Homo sapiens		2022-06-01	SAMN30652158	Monkeypox virus isolate MPXV_USA_2022_DC0009, complete genome
OP378694	Monkeypox virus	SRR21684336	Gigante,C.M., Pavlick,J., Zhao,H., Batra,D., Hetrick,E.E., Howard,D.T., Kovar,L., Seabolt,M.H., Weigand,M.R., Burroughs,M., Lee,J., Wilkins,K., McCollum,A., Hutson,C., Davidson,W., Rao,A., Parrott,T., Li,Y.	2022-09-06T00:00:00Z	Monkeypox virus	Orthopoxvirus	Poxviridae	dsDNA	197122	GenBank	complete				USA: GA	USA	Homo sapiens		2022-06-01	SAMN30652160	Monkeypox virus isolate MPXV_USA_2022_GA0006, complete genome
OP378695	Monkeypox virus	SRR21684324	Gigante,C.M., Hauser,J.R., Zhao,H., Batra,D., Hetrick,E.E., Howard,D.T., Kovar,L., Seabolt,M.H., Weigand,M.R., Burroughs,M., Lee,J., Wilkins,K., McCollum,A., Hutson,C., Davidson,W., Rao,A., Mangla,A., Li,Y.	2022-09-06T00:00:00Z	Monkeypox virus	Orthopoxvirus	Poxviridae	dsDNA	197025	GenBank	complete				USA: DC	USA	Homo sapiens		2022-06-01	SAMN30652159	Monkeypox virus isolate MPXV_USA_2022_DC0010, complete genome
OP378696	Monkeypox virus	SRR21684328	Gigante,C.M., Hauser,J.R., Zhao,H., Batra,D., Hetrick,E.E., Howard,D.T., Kovar,L., Seabolt,M.H., Weigand,M.R., Burroughs,M., Lee,J., Wilkins,K., McCollum,A., Hutson,C., Davidson,W., Rao,A., Mangla,A., Li,Y.	2022-09-06T00:00:00Z	Monkeypox virus	Orthopoxvirus	Poxviridae	dsDNA	197028	GenBank	complete				USA: DC	USA	Homo sapiens		2022-06-01	SAMN30652155	Monkeypox virus isolate MPXV_USA_2022_DC0008, complete genome
OP378698	Monkeypox virus	SRR21684341	Gigante,C.M., Pavlick,J., Zhao,H., Batra,D., Hetrick,E.E., Howard,D.T., Kovar,L., Seabolt,M.H., Weigand,M.R., Burroughs,M., Lee,J., Wilkins,K., McCollum,A., Hutson,C., Davidson,W., Rao,A., Parrott,T., Li,Y.	2022-09-06T00:00:00Z	Monkeypox virus	Orthopoxvirus	Poxviridae	dsDNA	197026	GenBank	complete				USA: GA	USA	Homo sapiens		2022-06-01	SAMN30652162	Monkeypox virus isolate MPXV_USA_2022_GA0007, complete genome
OP378699	Monkeypox virus	SRR21684326	Gigante,C.M., Pavlick,J., Zhao,H., Batra,D., Hetrick,E.E., Howard,D.T., Kovar,L., Seabolt,M.H., Weigand,M.R., Burroughs,M., Lee,J., Wilkins,K., McCollum,A., Hutson,C., Davidson,W., Rao,A., Parrott,T., Li,Y.	2022-09-06T00:00:00Z	Monkeypox virus	Orthopoxvirus	Poxviridae	dsDNA	197028	GenBank	complete				USA: GA	USA	Homo sapiens		2022-07-01	SAMN30652163	Monkeypox virus isolate MPXV_USA_2022_GA0013, complete genome
OP378700	Monkeypox virus	SRR21684325	Gigante,C.M., Pavlick,J., Zhao,H., Batra,D., Hetrick,E.E., Howard,D.T., Kovar,L., Seabolt,M.H., Weigand,M.R., Burroughs,M., Lee,J., Wilkins,K., McCollum,A., Hutson,C., Davidson,W., Rao,A., Parrott,T., Li,Y.	2022-09-06T00:00:00Z	Monkeypox virus	Orthopoxvirus	Poxviridae	dsDNA	197030	GenBank	complete				USA: GA	USA	Homo sapiens		2022-07-01	SAMN30652167	Monkeypox virus isolate MPXV_USA_2022_GA0015, complete genome
OP378701	Monkeypox virus	SRR21684350	Gigante,C.M., Hughes,S., Zhao,H., Batra,D., Hetrick,E.E., Howard,D.T., Kovar,L., Seabolt,M.H., Weigand,M.R., Burroughs,M., Lee,J., Wilkins,K., McCollum,A., Hutson,C., Davidson,W., Rao,A., Baumgartner,J., Li,Y.	2022-09-06T00:00:00Z	Monkeypox virus	Orthopoxvirus	Poxviridae	dsDNA	197029	GenBank	complete				USA: NY	USA	Homo sapiens		2022-06-01	SAMN30652172	Monkeypox virus isolate MPXV_USA_2022_NY0028, complete genome
OP378702	Monkeypox virus	SRR21684343	Gigante,C.M., Johnson,S., Zhao,H., Batra,D., Hetrick,E.E., Howard,D.T., Kovar,L., Seabolt,M.H., Weigand,M.R., Burroughs,M., Lee,J., Wilkins,K., McCollum,A., Hutson,C., Davidson,W., Rao,A., Riner,D., Li,Y.	2022-09-06T00:00:00Z	Monkeypox virus	Orthopoxvirus	Poxviridae	dsDNA	197037	GenBank	complete				USA: MI	USA	Homo sapiens		2022-06-01	SAMN30652171	Monkeypox virus isolate MPXV_USA_2022_MI0001, complete genome
OP378703	Monkeypox virus	SRR21684339	Gigante,C.M., Manuzak,A., Zhao,H., Batra,D., Hetrick,E.E., Howard,D.T., Kovar,L., Seabolt,M.H., Weigand,M.R., Burroughs,M., Lee,J., Wilkins,K., McCollum,A., Hutson,C., Davidson,W., Rao,A., Gose,R., Li,Y.	2022-09-06T00:00:00Z	Monkeypox virus	Orthopoxvirus	Poxviridae	dsDNA	197130	GenBank	complete				USA: HI	USA	Homo sapiens		2022-06-01	SAMN30652168	Monkeypox virus isolate MPXV_USA_2022_HI0003, complete genome
OP378704	Monkeypox virus	SRR21684348	Gigante,C.M., Kubin,G., Zhao,H., Batra,D., Hetrick,E.E., Howard,D.T., Kovar,L., Seabolt,M.H., Weigand,M.R., Burroughs,M., Lee,J., Wilkins,K., McCollum,A., Hutson,C., Davidson,W., Rao,A., White,S.L., Li,Y.	2022-09-06T00:00:00Z	Monkeypox virus	Orthopoxvirus	Poxviridae	dsDNA	197134	GenBank	complete				USA: TX	USA	Homo sapiens		2022-06-01	SAMN30652174	Monkeypox virus isolate MPXV_USA_2022_TX0010, complete genome
OP378705	Monkeypox virus	SRR21684347	Gigante,C.M., Kubin,G., Zhao,H., Batra,D., Hetrick,E.E., Howard,D.T., Kovar,L., Seabolt,M.H., Weigand,M.R., Burroughs,M., Lee,J., Wilkins,K., McCollum,A., Hutson,C., Davidson,W., Rao,A., White,S.L., Li,Y.	2022-09-06T00:00:00Z	Monkeypox virus	Orthopoxvirus	Poxviridae	dsDNA	197124	GenBank	complete				USA: TX	USA	Homo sapiens		2022-06-01	SAMN30652176	Monkeypox virus isolate MPXV_USA_2022_TX0011, complete genome
OP378706	Monkeypox virus	SRR21684342	Gigante,C.M., Ghinai,I., Zhao,H., Batra,D., Hetrick,E.E., Howard,D.T., Kovar,L., Seabolt,M.H., Weigand,M.R., Burroughs,M., Lee,J., Wilkins,K., McCollum,A., Hutson,C., Davidson,W., Rao,A., Kerins,J., Li,Y.	2022-09-06T00:00:00Z	Monkeypox virus	Orthopoxvirus	Poxviridae	dsDNA	197125	GenBank	complete				USA: IL	USA	Homo sapiens		2022-06-01	SAMN30652169	Monkeypox virus isolate MPXV_USA_2022_IL0053, complete genome
OP378707	Monkeypox virus	SRR21684344	Gigante,C.M., Griffin-Thomas,L., Zhao,H., Batra,D., Hetrick,E.E., Howard,D.T., Kovar,L., Seabolt,M.H., Weigand,M.R., Burroughs,M., Lee,J., Wilkins,K., McCollum,A., Hutson,C., Davidson,W., Rao,A., Crain,J., Li,Y.	2022-09-06T00:00:00Z	Monkeypox virus	Orthopoxvirus	Poxviridae	dsDNA	197034	GenBank	complete				USA: VA	USA	Homo sapiens		2022-06-01	SAMN30652178	Monkeypox virus isolate MPXV_USA_2022_VA0004, complete genome
OP378708	Monkeypox virus	SRR21684346	Gigante,C.M., Griffin-Thomas,L., Zhao,H., Batra,D., Hetrick,E.E., Howard,D.T., Kovar,L., Seabolt,M.H., Weigand,M.R., Burroughs,M., Lee,J., Wilkins,K., McCollum,A., Hutson,C., Davidson,W., Rao,A., Crain,J., Li,Y.	2022-09-06T00:00:00Z	Monkeypox virus	Orthopoxvirus	Poxviridae	dsDNA	197135	GenBank	complete				USA: VA	USA	Homo sapiens		2022-06-01	SAMN30652179	Monkeypox virus isolate MPXV_USA_2022_VA0005, complete genome
OP378709	Monkeypox virus	SRR21684351	Gigante,C.M., Xia,D., Zhao,H., Batra,D., Hetrick,E.E., Howard,D.T., Kovar,L., Seabolt,M.H., Weigand,M.R., Burroughs,M., Lee,J., Wilkins,K., McCollum,A., Hutson,C., Davidson,W., Rao,A., Plipat,N., Li,Y.	2022-09-06T00:00:00Z	Monkeypox virus	Orthopoxvirus	Poxviridae	dsDNA	197034	GenBank	complete				USA: PA	USA	Homo sapiens		2022-06-01	SAMN30652173	Monkeypox virus isolate MPXV_USA_2022_PA0006, complete genome
OP378710	Monkeypox virus	SRR21684349	Gigante,C.M., Griffin-Thomas,L., Zhao,H., Batra,D., Hetrick,E.E., Howard,D.T., Kovar,L., Seabolt,M.H., Weigand,M.R., Burroughs,M., Lee,J., Wilkins,K., McCollum,A., Hutson,C., Davidson,W., Rao,A., Crain,J., Li,Y.	2022-09-06T00:00:00Z	Monkeypox virus	Orthopoxvirus	Poxviridae	dsDNA	197030	GenBank	complete				USA: VA	USA	Homo sapiens		2022-06-01	SAMN30652180	Monkeypox virus isolate MPXV_USA_2022_VA0007, complete genome
OP378711	Monkeypox virus	SRR21684345	Gigante,C.M., Griffin-Thomas,L., Zhao,H., Batra,D., Hetrick,E.E., Howard,D.T., Kovar,L., Seabolt,M.H., Weigand,M.R., Burroughs,M., Lee,J., Wilkins,K., McCollum,A., Hutson,C., Davidson,W., Rao,A., Crain,J., Li,Y.	2022-09-06T00:00:00Z	Monkeypox virus	Orthopoxvirus	Poxviridae	dsDNA	197036	GenBank	complete				USA: VA	USA	Homo sapiens		2022-06-01	SAMN30652182	Monkeypox virus isolate MPXV_USA_2022_VA0008, complete genome
OP392531	Monkeypox virus	SRR21524970	Sereewit,J., Xie,H., Roychoudhury,P., Greninger,A.L.	2022-09-08T00:00:00Z	Monkeypox virus	Orthopoxvirus	Poxviridae	dsDNA	197186	GenBank	complete				USA: OH	USA	Homo sapiens		2022-07-01	SAMN30797805	Monkeypox virus isolate MpxV/human/USA/OH-UW-071356/2022, complete genome
OP392532	Monkeypox virus	SRR21524983	Sereewit,J., Xie,H., Roychoudhury,P., Greninger,A.L.	2022-09-08T00:00:00Z	Monkeypox virus	Orthopoxvirus	Poxviridae	dsDNA	197205	GenBank	complete				USA: OH	USA	Homo sapiens		2022-08-01	SAMN30797793	Monkeypox virus isolate MpxV/human/USA/OH-UW-080114/2022, complete genome
OP392533	Monkeypox virus	SRR21524984	Sereewit,J., Xie,H., Roychoudhury,P., Greninger,A.L.	2022-09-08T00:00:00Z	Monkeypox virus	Orthopoxvirus	Poxviridae	dsDNA	197194	GenBank	complete				USA: OH	USA	Homo sapiens		2022-08-01	SAMN30797792	Monkeypox virus isolate MpxV/human/USA/OH-UW-085672/2022, complete genome
OP392534	Monkeypox virus	SRR21524962	Sereewit,J., Xie,H., Roychoudhury,P., Greninger,A.L.	2022-09-08T00:00:00Z	Monkeypox virus	Orthopoxvirus	Poxviridae	dsDNA	197193	GenBank	complete				USA: OH	USA	Homo sapiens		2022-08-01	SAMN30797788	Monkeypox virus isolate MpxV/human/USA/OH-UW-089384/2022, complete genome
OP392535	Monkeypox virus	SRR21524985	Sereewit,J., Xie,H., Roychoudhury,P., Greninger,A.L.	2022-09-08T00:00:00Z	Monkeypox virus	Orthopoxvirus	Poxviridae	dsDNA	197191	GenBank	complete				USA: WA	USA	Homo sapiens		2022-08-01	SAMN30797791	Monkeypox virus isolate MpxV/human/USA/WA-UW-080100/2022, complete genome
OP392536	Monkeypox virus	SRR21524966	Sereewit,J., Xie,H., Roychoudhury,P., Greninger,A.L.	2022-09-08T00:00:00Z	Monkeypox virus	Orthopoxvirus	Poxviridae	dsDNA	197205	GenBank	complete				USA: WA	USA	Homo sapiens		2022-08-01	SAMN30797784	Monkeypox virus isolate MpxV/human/USA/WA-UW-080292/2022, complete genome
OP392538	Monkeypox virus	SRR21524978	Sereewit,J., Xie,H., Roychoudhury,P., Greninger,A.L.	2022-09-08T00:00:00Z	Monkeypox virus	Orthopoxvirus	Poxviridae	dsDNA	197192	GenBank	complete				USA: WA	USA	Homo sapiens		2022-08-01	SAMN30797798	Monkeypox virus isolate MpxV/human/USA/WA-UW-081714/2022, complete genome
OP392539	Monkeypox virus	SRR21524967	Sereewit,J., Xie,H., Roychoudhury,P., Greninger,A.L.	2022-09-08T00:00:00Z	Monkeypox virus	Orthopoxvirus	Poxviridae	dsDNA	197203	GenBank	complete				USA: WA	USA	Homo sapiens		2022-08-01	SAMN30797808	Monkeypox virus isolate MpxV/human/USA/WA-UW-082215/2022, complete genome
OP392540	Monkeypox virus	SRR21524969	Sereewit,J., Xie,H., Roychoudhury,P., Greninger,A.L.	2022-09-08T00:00:00Z	Monkeypox virus	Orthopoxvirus	Poxviridae	dsDNA	197191	GenBank	complete				USA: WA	USA	Homo sapiens		2022-08-01	SAMN30797806	Monkeypox virus isolate MpxV/human/USA/WA-UW-082770/2022, complete genome
OP392541	Monkeypox virus	SRR21524977	Sereewit,J., Xie,H., Roychoudhury,P., Greninger,A.L.	2022-09-08T00:00:00Z	Monkeypox virus	Orthopoxvirus	Poxviridae	dsDNA	197202	GenBank	complete				USA: WA	USA	Homo sapiens		2022-08-01	SAMN30797799	Monkeypox virus isolate MpxV/human/USA/WA-UW-082880/2022, complete genome
OP392542	Monkeypox virus	SRR21524981	Sereewit,J., Xie,H., Roychoudhury,P., Greninger,A.L.	2022-09-08T00:00:00Z	Monkeypox virus	Orthopoxvirus	Poxviridae	dsDNA	197192	GenBank	complete				USA: WA	USA	Homo sapiens		2022-08-01	SAMN30797795	Monkeypox virus isolate MpxV/human/USA/WA-UW-083506/2022, complete genome
OP392543	Monkeypox virus	SRR21524963	Sereewit,J., Xie,H., Roychoudhury,P., Greninger,A.L.	2022-09-08T00:00:00Z	Monkeypox virus	Orthopoxvirus	Poxviridae	dsDNA	197207	GenBank	complete				USA: WA	USA	Homo sapiens		2022-08-01	SAMN30797787	Monkeypox virus isolate MpxV/human/USA/WA-UW-083584/2022, complete genome
OP392544	Monkeypox virus	SRR21524974	Sereewit,J., Xie,H., Roychoudhury,P., Greninger,A.L.	2022-09-08T00:00:00Z	Monkeypox virus	Orthopoxvirus	Poxviridae	dsDNA	197197	GenBank	complete				USA: WA	USA	Homo sapiens		2022-08-01	SAMN30797801	Monkeypox virus isolate MpxV/human/USA/WA-UW-083781/2022, complete genome
OP392545	Monkeypox virus	SRR21524986	Sereewit,J., Xie,H., Roychoudhury,P., Greninger,A.L.	2022-09-08T00:00:00Z	Monkeypox virus	Orthopoxvirus	Poxviridae	dsDNA	197205	GenBank	complete				USA: WA	USA	Homo sapiens		2022-08-01	SAMN30797782	Monkeypox virus isolate MpxV/human/USA/WA-UW-084148/2022, complete genome
OP392546	Monkeypox virus	SRR21524961	Sereewit,J., Xie,H., Roychoudhury,P., Greninger,A.L.	2022-09-08T00:00:00Z	Monkeypox virus	Orthopoxvirus	Poxviridae	dsDNA	197190	GenBank	complete				USA: WA	USA	Homo sapiens		2022-08-01	SAMN30797789	Monkeypox virus isolate MpxV/human/USA/WA-UW-085171/2022, complete genome
OP392547	Monkeypox virus	SRR21524972	Sereewit,J., Xie,H., Roychoudhury,P., Greninger,A.L.	2022-09-08T00:00:00Z	Monkeypox virus	Orthopoxvirus	Poxviridae	dsDNA	197192	GenBank	complete				USA: WA	USA	Homo sapiens		2022-08-01	SAMN30797803	Monkeypox virus isolate MpxV/human/USA/WA-UW-085462/2022, complete genome
OP392548	Monkeypox virus	SRR21524960	Sereewit,J., Xie,H., Roychoudhury,P., Greninger,A.L.	2022-09-08T00:00:00Z	Monkeypox virus	Orthopoxvirus	Poxviridae	dsDNA	197194	GenBank	complete				USA: WA	USA	Homo sapiens		2022-08-01	SAMN30797790	Monkeypox virus isolate MpxV/human/USA/WA-UW-087094/2022, complete genome
OP392549	Monkeypox virus	SRR21524976	Sereewit,J., Xie,H., Roychoudhury,P., Greninger,A.L.	2022-09-08T00:00:00Z	Monkeypox virus	Orthopoxvirus	Poxviridae	dsDNA	197192	GenBank	complete				USA: WA	USA	Homo sapiens		2022-08-01	SAMN30797800	Monkeypox virus isolate MpxV/human/USA/WA-UW-087104/2022, complete genome
OP392551	Monkeypox virus	SRR21524968	Sereewit,J., Xie,H., Roychoudhury,P., Greninger,A.L.	2022-09-08T00:00:00Z	Monkeypox virus	Orthopoxvirus	Poxviridae	dsDNA	197191	GenBank	complete				USA: WA	USA	Homo sapiens		2022-08-01	SAMN30797807	Monkeypox virus isolate MpxV/human/USA/WA-UW-088092/2022, complete genome
OP392552	Monkeypox virus	SRR21524971	Sereewit,J., Xie,H., Roychoudhury,P., Greninger,A.L.	2022-09-08T00:00:00Z	Monkeypox virus	Orthopoxvirus	Poxviridae	dsDNA	197191	GenBank	complete				USA: WA	USA	Homo sapiens		2022-08-01	SAMN30797804	Monkeypox virus isolate MpxV/human/USA/WA-UW-088325/2022, complete genome
OP392553	Monkeypox virus	SRR21524982	Sereewit,J., Xie,H., Roychoudhury,P., Greninger,A.L.	2022-09-08T00:00:00Z	Monkeypox virus	Orthopoxvirus	Poxviridae	dsDNA	197193	GenBank	complete				USA: WA	USA	Homo sapiens		2022-08-01	SAMN30797794	Monkeypox virus isolate MpxV/human/USA/WA-UW-088960/2022, complete genome
OP394229	Monkeypox virus		Burton,J., Easterbrook,L., Drinkwater,E., Groves,N., Osman,K.L., Lewandowski,K.S., Carter,D., Pullan,S.T., Myers,R., Vipond,R., Chand,M.	2022-09-09T00:00:00Z	Monkeypox virus	Orthopoxvirus	Poxviridae	dsDNA	197205	GenBank	complete				United Kingdom	United Kingdom	Homo sapiens		2022-05-14		Monkeypox virus isolate 9000220_NCPV_1703, complete genome
OP413713	Monkeypox virus		Groves,N., Osman,K.L., Lewandowski,K.S., Carter,D.P., Pullan,S.T., Myers,R., Vipond,R., Chand,M.	2022-09-12T00:00:00Z	Monkeypox virus	Orthopoxvirus	Poxviridae	dsDNA	197205	GenBank	complete				United Kingdom	United Kingdom	Homo sapiens		2022-07-01		Monkeypox virus isolate 9000231, complete genome
OP413714	Monkeypox virus		Groves,N., Osman,K.L., Lewandowski,K.S., Carter,D.P., Pullan,S.T., Myers,R., Vipond,R., Chand,M.	2022-09-12T00:00:00Z	Monkeypox virus	Orthopoxvirus	Poxviridae	dsDNA	197202	GenBank	complete				United Kingdom	United Kingdom	Homo sapiens		2022-08-01		Monkeypox virus isolate 9000289, complete genome
OP413715	Monkeypox virus		Groves,N., Osman,K.L., Lewandowski,K.S., Carter,D.P., Pullan,S.T., Myers,R., Vipond,R., Chand,M.	2022-09-12T00:00:00Z	Monkeypox virus	Orthopoxvirus	Poxviridae	dsDNA	197205	GenBank	complete				United Kingdom	United Kingdom	Homo sapiens		2022-08-01		Monkeypox virus isolate 9000327, complete genome
OP413716	Monkeypox virus		Groves,N., Osman,K.L., Lewandowski,K.S., Carter,D.P., Pullan,S.T., Myers,R., Vipond,R., Chand,M.	2022-09-12T00:00:00Z	Monkeypox virus	Orthopoxvirus	Poxviridae	dsDNA	197205	GenBank	complete				United Kingdom	United Kingdom	Homo sapiens		2022-08-01		Monkeypox virus isolate 9000351, complete genome
OP413717	Monkeypox virus		Groves,N., Osman,K.L., Lewandowski,K.S., Carter,D.P., Pullan,S.T., Myers,R., Vipond,R., Chand,M.	2022-09-12T00:00:00Z	Monkeypox virus	Orthopoxvirus	Poxviridae	dsDNA	197205	GenBank	complete				United Kingdom	United Kingdom	Homo sapiens		2022-08-01		Monkeypox virus isolate 9000353, complete genome
OP413718	Monkeypox virus		Groves,N., Osman,K.L., Lewandowski,K.S., Carter,D.P., Pullan,S.T., Myers,R., Vipond,R., Chand,M.	2022-09-12T00:00:00Z	Monkeypox virus	Orthopoxvirus	Poxviridae	dsDNA	197211	GenBank	complete				United Kingdom	United Kingdom	Homo sapiens		2022-08-01		Monkeypox virus isolate 9000360, complete genome
OP415180	Monkeypox virus		Groves,N., Osman,K.L., Lewandowski,K.S., Carter,D.P., Pullan,S.T., Myers,R., Vipond,R., Chand,M.	2022-09-12T00:00:00Z	Monkeypox virus	Orthopoxvirus	Poxviridae	dsDNA	197205	GenBank	complete				United Kingdom	United Kingdom	Homo sapiens		2022-07-01		Monkeypox virus isolate MPX_CJjutN_9000198, complete genome
OP415182	Monkeypox virus		Groves,N., Osman,K.L., Lewandowski,K.S., Carter,D.P., Pullan,S.T., Myers,R., Vipond,R., Chand,M.	2022-09-12T00:00:00Z	Monkeypox virus	Orthopoxvirus	Poxviridae	dsDNA	197205	GenBank	complete				United Kingdom	United Kingdom	Homo sapiens		2022-07-01		Monkeypox virus isolate MPX_Yob5K4_9000201, complete genome
OP415183	Monkeypox virus		Groves,N., Osman,K.L., Lewandowski,K.S., Carter,D.P., Pullan,S.T., Myers,R., Vipond,R., Chand,M.	2022-09-12T00:00:00Z	Monkeypox virus	Orthopoxvirus	Poxviridae	dsDNA	197205	GenBank	complete				United Kingdom	United Kingdom	Homo sapiens		2022-07-01		Monkeypox virus isolate MPX_Yob5K4_9000202, complete genome
OP415184	Monkeypox virus		Groves,N., Osman,K.L., Lewandowski,K.S., Carter,D.P., Pullan,S.T., Myers,R., Vipond,R., Chand,M.	2022-09-12T00:00:00Z	Monkeypox virus	Orthopoxvirus	Poxviridae	dsDNA	197205	GenBank	complete				United Kingdom	United Kingdom	Homo sapiens		2022-07-01		Monkeypox virus isolate MPX_h9DUQg_9000203, complete genome
OP415186	Monkeypox virus		Groves,N., Osman,K.L., Lewandowski,K.S., Carter,D.P., Pullan,S.T., Myers,R., Vipond,R., Chand,M.	2022-09-12T00:00:00Z	Monkeypox virus	Orthopoxvirus	Poxviridae	dsDNA	197205	GenBank	complete				United Kingdom	United Kingdom	Homo sapiens		2022-06-01		Monkeypox virus isolate MPX_cmjxZM_9000205, complete genome
OP415187	Monkeypox virus		Groves,N., Osman,K.L., Lewandowski,K.S., Carter,D.P., Pullan,S.T., Myers,R., Vipond,R., Chand,M.	2022-09-12T00:00:00Z	Monkeypox virus	Orthopoxvirus	Poxviridae	dsDNA	197205	GenBank	complete				United Kingdom	United Kingdom	Homo sapiens		2022-06-01		Monkeypox virus isolate MPX_Q9BB92_9000206, complete genome
OP415188	Monkeypox virus		Groves,N., Osman,K.L., Lewandowski,K.S., Carter,D.P., Pullan,S.T., Myers,R., Vipond,R., Chand,M.	2022-09-12T00:00:00Z	Monkeypox virus	Orthopoxvirus	Poxviridae	dsDNA	197191	GenBank	complete				United Kingdom	United Kingdom	Homo sapiens		2022-06-01		Monkeypox virus isolate MPX_dDDHx_9000207, complete genome
OP415189	Monkeypox virus		Groves,N., Osman,K.L., Lewandowski,K.S., Carter,D.P., Pullan,S.T., Myers,R., Vipond,R., Chand,M.	2022-09-12T00:00:00Z	Monkeypox virus	Orthopoxvirus	Poxviridae	dsDNA	197191	GenBank	complete				United Kingdom	United Kingdom	Homo sapiens		2022-07-01		Monkeypox virus isolate MPX_luLfgA_9000208, complete genome
OP415190	Monkeypox virus		Groves,N., Osman,K.L., Lewandowski,K.S., Carter,D.P., Pullan,S.T., Myers,R., Vipond,R., Chand,M.	2022-09-12T00:00:00Z	Monkeypox virus	Orthopoxvirus	Poxviridae	dsDNA	197204	GenBank	complete				United Kingdom	United Kingdom	Homo sapiens		2022-06-01		Monkeypox virus isolate MPX_KJ3uDD_9000210, complete genome
OP415192	Monkeypox virus		Groves,N., Osman,K.L., Lewandowski,K.S., Carter,D.P., Pullan,S.T., Myers,R., Vipond,R., Chand,M.	2022-09-12T00:00:00Z	Monkeypox virus	Orthopoxvirus	Poxviridae	dsDNA	197205	GenBank	complete				United Kingdom	United Kingdom	Homo sapiens	skin	2022-07-01		Monkeypox virus isolate MPX_Qi7K5L_9000213, complete genome
OP415193	Monkeypox virus		Groves,N., Osman,K.L., Lewandowski,K.S., Carter,D.P., Pullan,S.T., Myers,R., Vipond,R., Chand,M.	2022-09-12T00:00:00Z	Monkeypox virus	Orthopoxvirus	Poxviridae	dsDNA	197205	GenBank	complete				United Kingdom	United Kingdom	Homo sapiens		2022-07-01		Monkeypox virus isolate MPX_gOirGi_9000215, complete genome
OP415194	Monkeypox virus		Groves,N., Osman,K.L., Lewandowski,K.S., Carter,D.P., Pullan,S.T., Myers,R., Vipond,R., Chand,M.	2022-09-12T00:00:00Z	Monkeypox virus	Orthopoxvirus	Poxviridae	dsDNA	197166	GenBank	complete				United Kingdom	United Kingdom	Homo sapiens		2022-03-01		Monkeypox virus isolate MPX_96X1Vd_9000216, complete genome
OP415195	Monkeypox virus		Groves,N., Osman,K.L., Lewandowski,K.S., Carter,D.P., Pullan,S.T., Myers,R., Vipond,R., Chand,M.	2022-09-12T00:00:00Z	Monkeypox virus	Orthopoxvirus	Poxviridae	dsDNA	197205	GenBank	complete				United Kingdom	United Kingdom	Homo sapiens		2022-03-01		Monkeypox virus isolate MPX_96X1Vd_9000217, complete genome
OP415196	Monkeypox virus		Groves,N., Osman,K.L., Lewandowski,K.S., Carter,D.P., Pullan,S.T., Myers,R., Vipond,R., Chand,M.	2022-09-12T00:00:00Z	Monkeypox virus	Orthopoxvirus	Poxviridae	dsDNA	197205	GenBank	complete				United Kingdom	United Kingdom	Homo sapiens		2022-03-01		Monkeypox virus isolate MPX_96X1Vd_9000218, complete genome
OP415197	Monkeypox virus		Groves,N., Osman,K.L., Lewandowski,K.S., Carter,D.P., Pullan,S.T., Myers,R., Vipond,R., Chand,M.	2022-09-12T00:00:00Z	Monkeypox virus	Orthopoxvirus	Poxviridae	dsDNA	197205	GenBank	complete				United Kingdom	United Kingdom	Homo sapiens		2022-07-01		Monkeypox virus isolate MPX_2v76E1_9000221, complete genome
OP415198	Monkeypox virus		Groves,N., Osman,K.L., Lewandowski,K.S., Carter,D.P., Pullan,S.T., Myers,R., Vipond,R., Chand,M.	2022-09-12T00:00:00Z	Monkeypox virus	Orthopoxvirus	Poxviridae	dsDNA	197205	GenBank	complete				United Kingdom	United Kingdom	Homo sapiens		2022-07-01		Monkeypox virus isolate MPX_2v76E1_9000222, complete genome
OP415199	Monkeypox virus		Groves,N., Osman,K.L., Lewandowski,K.S., Carter,D.P., Pullan,S.T., Myers,R., Vipond,R., Chand,M.	2022-09-12T00:00:00Z	Monkeypox virus	Orthopoxvirus	Poxviridae	dsDNA	197205	GenBank	complete				United Kingdom	United Kingdom	Homo sapiens	oronasopharynx	2022-07-01		Monkeypox virus isolate MPX_K1dQNt_9000223, complete genome
OP415200	Monkeypox virus		Groves,N., Osman,K.L., Lewandowski,K.S., Carter,D.P., Pullan,S.T., Myers,R., Vipond,R., Chand,M.	2022-09-12T00:00:00Z	Monkeypox virus	Orthopoxvirus	Poxviridae	dsDNA	197205	GenBank	complete				United Kingdom	United Kingdom	Homo sapiens		2022-07-01		Monkeypox virus isolate MPX_K1dQNt_9000224, complete genome
OP415201	Monkeypox virus		Groves,N., Osman,K.L., Lewandowski,K.S., Carter,D.P., Pullan,S.T., Myers,R., Vipond,R., Chand,M.	2022-09-12T00:00:00Z	Monkeypox virus	Orthopoxvirus	Poxviridae	dsDNA	197205	GenBank	complete				United Kingdom	United Kingdom	Homo sapiens		2022-07-01		Monkeypox virus isolate MPX_K1dQNt_9000225, complete genome
OP415202	Monkeypox virus		Groves,N., Osman,K.L., Lewandowski,K.S., Carter,D.P., Pullan,S.T., Myers,R., Vipond,R., Chand,M.	2022-09-12T00:00:00Z	Monkeypox virus	Orthopoxvirus	Poxviridae	dsDNA	197205	GenBank	complete				United Kingdom	United Kingdom	Homo sapiens	feces	2022-07-01		Monkeypox virus isolate MPX_fZLVcc_9000227, complete genome
OP415203	Monkeypox virus		Groves,N., Osman,K.L., Lewandowski,K.S., Carter,D.P., Pullan,S.T., Myers,R., Vipond,R., Chand,M.	2022-09-12T00:00:00Z	Monkeypox virus	Orthopoxvirus	Poxviridae	dsDNA	197205	GenBank	complete				United Kingdom	United Kingdom	Homo sapiens		2022-07-01		Monkeypox virus isolate MPX_fZLVcc_9000228, complete genome
OP415204	Monkeypox virus		Groves,N., Osman,K.L., Lewandowski,K.S., Carter,D.P., Pullan,S.T., Myers,R., Vipond,R., Chand,M.	2022-09-12T00:00:00Z	Monkeypox virus	Orthopoxvirus	Poxviridae	dsDNA	197205	GenBank	complete				United Kingdom	United Kingdom	Homo sapiens		2022-07-01		Monkeypox virus isolate MPX_fZLVcc_9000229, complete genome
OP415205	Monkeypox virus		Groves,N., Osman,K.L., Lewandowski,K.S., Carter,D.P., Pullan,S.T., Myers,R., Vipond,R., Chand,M.	2022-09-12T00:00:00Z	Monkeypox virus	Orthopoxvirus	Poxviridae	dsDNA	197205	GenBank	complete				United Kingdom	United Kingdom	Homo sapiens		2022-07-01		Monkeypox virus isolate MPX_TcUINH_9000230, complete genome
OP415206	Monkeypox virus		Groves,N., Osman,K.L., Lewandowski,K.S., Carter,D.P., Pullan,S.T., Myers,R., Vipond,R., Chand,M.	2022-09-12T00:00:00Z	Monkeypox virus	Orthopoxvirus	Poxviridae	dsDNA	197168	GenBank	complete				United Kingdom	United Kingdom	Homo sapiens		2022-07-01		Monkeypox virus isolate MPX_BhVKjm_9000232, complete genome
OP415207	Monkeypox virus		Groves,N., Osman,K.L., Lewandowski,K.S., Carter,D.P., Pullan,S.T., Myers,R., Vipond,R., Chand,M.	2022-09-12T00:00:00Z	Monkeypox virus	Orthopoxvirus	Poxviridae	dsDNA	197208	GenBank	complete				United Kingdom	United Kingdom	Homo sapiens	skin, lesion	2022-07-01		Monkeypox virus isolate MPX_BhVKjm_9000233, complete genome
OP415208	Monkeypox virus		Groves,N., Osman,K.L., Lewandowski,K.S., Carter,D.P., Pullan,S.T., Myers,R., Vipond,R., Chand,M.	2022-09-12T00:00:00Z	Monkeypox virus	Orthopoxvirus	Poxviridae	dsDNA	197203	GenBank	complete				United Kingdom	United Kingdom	Homo sapiens		2022-07-01		Monkeypox virus isolate MPX_Fap1fz_9000234, complete genome
OP415209	Monkeypox virus		Groves,N., Osman,K.L., Lewandowski,K.S., Carter,D.P., Pullan,S.T., Myers,R., Vipond,R., Chand,M.	2022-09-12T00:00:00Z	Monkeypox virus	Orthopoxvirus	Poxviridae	dsDNA	197205	GenBank	complete				United Kingdom	United Kingdom	Homo sapiens		2022-07-01		Monkeypox virus isolate MPX_Fap1fz_9000235, complete genome
OP415210	Monkeypox virus		Groves,N., Osman,K.L., Lewandowski,K.S., Carter,D.P., Pullan,S.T., Myers,R., Vipond,R., Chand,M.	2022-09-12T00:00:00Z	Monkeypox virus	Orthopoxvirus	Poxviridae	dsDNA	197205	GenBank	complete				United Kingdom	United Kingdom	Homo sapiens		2022-07-01		Monkeypox virus isolate MPX_KMgssq_9000236, complete genome
OP415211	Monkeypox virus		Groves,N., Osman,K.L., Lewandowski,K.S., Carter,D.P., Pullan,S.T., Myers,R., Vipond,R., Chand,M.	2022-09-12T00:00:00Z	Monkeypox virus	Orthopoxvirus	Poxviridae	dsDNA	197205	GenBank	complete				United Kingdom	United Kingdom	Homo sapiens		2022-07-01		Monkeypox virus isolate MPX_KMgssq_9000237, complete genome
OP415212	Monkeypox virus		Groves,N., Osman,K.L., Lewandowski,K.S., Carter,D.P., Pullan,S.T., Myers,R., Vipond,R., Chand,M.	2022-09-12T00:00:00Z	Monkeypox virus	Orthopoxvirus	Poxviridae	dsDNA	197205	GenBank	complete				United Kingdom	United Kingdom	Homo sapiens		2022-07-01		Monkeypox virus isolate MPX_UbfBKN_9000238, complete genome
OP415213	Monkeypox virus		Groves,N., Osman,K.L., Lewandowski,K.S., Carter,D.P., Pullan,S.T., Myers,R., Vipond,R., Chand,M.	2022-09-12T00:00:00Z	Monkeypox virus	Orthopoxvirus	Poxviridae	dsDNA	197205	GenBank	complete				United Kingdom	United Kingdom	Homo sapiens		2022-07-01		Monkeypox virus isolate MPX_UbfBKN_9000239, complete genome
OP415214	Monkeypox virus		Groves,N., Osman,K.L., Lewandowski,K.S., Carter,D.P., Pullan,S.T., Myers,R., Vipond,R., Chand,M.	2022-09-12T00:00:00Z	Monkeypox virus	Orthopoxvirus	Poxviridae	dsDNA	197205	GenBank	complete				United Kingdom	United Kingdom	Homo sapiens		2022-07-01		Monkeypox virus isolate MPX_42KDT6_9000240, complete genome
OP415215	Monkeypox virus		Groves,N., Osman,K.L., Lewandowski,K.S., Carter,D.P., Pullan,S.T., Myers,R., Vipond,R., Chand,M.	2022-09-12T00:00:00Z	Monkeypox virus	Orthopoxvirus	Poxviridae	dsDNA	197205	GenBank	complete				United Kingdom	United Kingdom	Homo sapiens	lesion	2022-08-01		Monkeypox virus isolate MPX_42KDT6_9000241, complete genome
OP415216	Monkeypox virus		Groves,N., Osman,K.L., Lewandowski,K.S., Carter,D.P., Pullan,S.T., Myers,R., Vipond,R., Chand,M.	2022-09-12T00:00:00Z	Monkeypox virus	Orthopoxvirus	Poxviridae	dsDNA	197205	GenBank	complete				United Kingdom	United Kingdom	Homo sapiens		2022-07-01		Monkeypox virus isolate MPX_OXSHAI_9000245, complete genome
OP415218	Monkeypox virus		Groves,N., Osman,K.L., Lewandowski,K.S., Carter,D.P., Pullan,S.T., Myers,R., Vipond,R., Chand,M.	2022-09-12T00:00:00Z	Monkeypox virus	Orthopoxvirus	Poxviridae	dsDNA	197205	GenBank	complete				United Kingdom	United Kingdom	Homo sapiens		2022-07-01		Monkeypox virus isolate MPX_V5dRAI_9000247, complete genome
OP415219	Monkeypox virus		Groves,N., Osman,K.L., Lewandowski,K.S., Carter,D.P., Pullan,S.T., Myers,R., Vipond,R., Chand,M.	2022-09-12T00:00:00Z	Monkeypox virus	Orthopoxvirus	Poxviridae	dsDNA	197205	GenBank	complete				United Kingdom	United Kingdom	Homo sapiens		2022-08-01		Monkeypox virus isolate MPX_AooXJI_9000248, complete genome
OP415221	Monkeypox virus		Groves,N., Osman,K.L., Lewandowski,K.S., Carter,D.P., Pullan,S.T., Myers,R., Vipond,R., Chand,M.	2022-09-12T00:00:00Z	Monkeypox virus	Orthopoxvirus	Poxviridae	dsDNA	197205	GenBank	complete				United Kingdom	United Kingdom	Homo sapiens		2022-08-01		Monkeypox virus isolate MPX_diQWGf_9000250, complete genome
OP415222	Monkeypox virus		Groves,N., Osman,K.L., Lewandowski,K.S., Carter,D.P., Pullan,S.T., Myers,R., Vipond,R., Chand,M.	2022-09-12T00:00:00Z	Monkeypox virus	Orthopoxvirus	Poxviridae	dsDNA	197205	GenBank	complete				United Kingdom	United Kingdom	Homo sapiens		2022-08-01		Monkeypox virus isolate MPX_12DvO8_9000251, complete genome
OP415223	Monkeypox virus		Groves,N., Osman,K.L., Lewandowski,K.S., Carter,D.P., Pullan,S.T., Myers,R., Vipond,R., Chand,M.	2022-09-12T00:00:00Z	Monkeypox virus	Orthopoxvirus	Poxviridae	dsDNA	197205	GenBank	complete				United Kingdom	United Kingdom	Homo sapiens		2022-08-01		Monkeypox virus isolate MPX_jpMpSR_9000252, complete genome
OP415224	Monkeypox virus		Groves,N., Osman,K.L., Lewandowski,K.S., Carter,D.P., Pullan,S.T., Myers,R., Vipond,R., Chand,M.	2022-09-12T00:00:00Z	Monkeypox virus	Orthopoxvirus	Poxviridae	dsDNA	197179	GenBank	complete				United Kingdom	United Kingdom	Homo sapiens		2022-08-01		Monkeypox virus isolate MPX_3U0idu_9000254, complete genome
OP415225	Monkeypox virus		Groves,N., Osman,K.L., Lewandowski,K.S., Carter,D.P., Pullan,S.T., Myers,R., Vipond,R., Chand,M.	2022-09-12T00:00:00Z	Monkeypox virus	Orthopoxvirus	Poxviridae	dsDNA	197207	GenBank	complete				United Kingdom	United Kingdom	Homo sapiens		2022-08-01		Monkeypox virus isolate MPX_vBjMTK_9000255, complete genome
OP415226	Monkeypox virus		Groves,N., Osman,K.L., Lewandowski,K.S., Carter,D.P., Pullan,S.T., Myers,R., Vipond,R., Chand,M.	2022-09-12T00:00:00Z	Monkeypox virus	Orthopoxvirus	Poxviridae	dsDNA	197202	GenBank	complete				United Kingdom	United Kingdom	Homo sapiens		2022-08-01		Monkeypox virus isolate MPX_k9tr7U_9000256, complete genome
OP415227	Monkeypox virus		Groves,N., Osman,K.L., Lewandowski,K.S., Carter,D.P., Pullan,S.T., Myers,R., Vipond,R., Chand,M.	2022-09-12T00:00:00Z	Monkeypox virus	Orthopoxvirus	Poxviridae	dsDNA	197181	GenBank	complete				United Kingdom	United Kingdom	Homo sapiens		2022-08-01		Monkeypox virus isolate MPX_1bN2W6_9000258, complete genome
OP415228	Monkeypox virus		Groves,N., Osman,K.L., Lewandowski,K.S., Carter,D.P., Pullan,S.T., Myers,R., Vipond,R., Chand,M.	2022-09-12T00:00:00Z	Monkeypox virus	Orthopoxvirus	Poxviridae	dsDNA	197205	GenBank	complete				United Kingdom	United Kingdom	Homo sapiens	feces	2022-08-01		Monkeypox virus isolate MPX_UBm6ar_9000259, complete genome
OP415230	Monkeypox virus		Groves,N., Osman,K.L., Lewandowski,K.S., Carter,D.P., Pullan,S.T., Myers,R., Vipond,R., Chand,M.	2022-09-12T00:00:00Z	Monkeypox virus	Orthopoxvirus	Poxviridae	dsDNA	197207	GenBank	complete				United Kingdom	United Kingdom	Homo sapiens	skin	2022-08-01		Monkeypox virus isolate MPX_dlHLXa_9000261, complete genome
OP415231	Monkeypox virus		Groves,N., Osman,K.L., Lewandowski,K.S., Carter,D.P., Pullan,S.T., Myers,R., Vipond,R., Chand,M.	2022-09-12T00:00:00Z	Monkeypox virus	Orthopoxvirus	Poxviridae	dsDNA	197179	GenBank	complete				United Kingdom	United Kingdom	Homo sapiens		2022-08-01		Monkeypox virus isolate MPX_8gbW2X_9000262, complete genome
OP415232	Monkeypox virus		Groves,N., Osman,K.L., Lewandowski,K.S., Carter,D.P., Pullan,S.T., Myers,R., Vipond,R., Chand,M.	2022-09-12T00:00:00Z	Monkeypox virus	Orthopoxvirus	Poxviridae	dsDNA	197179	GenBank	complete				United Kingdom	United Kingdom	Homo sapiens		2022-08-01		Monkeypox virus isolate MPX_AZQnFn_9000263, complete genome
OP415233	Monkeypox virus		Groves,N., Osman,K.L., Lewandowski,K.S., Carter,D.P., Pullan,S.T., Myers,R., Vipond,R., Chand,M.	2022-09-12T00:00:00Z	Monkeypox virus	Orthopoxvirus	Poxviridae	dsDNA	197205	GenBank	complete				United Kingdom	United Kingdom	Homo sapiens	skin	2022-08-01		Monkeypox virus isolate MPX_qQzToC_9000264, complete genome
OP415234	Monkeypox virus		Groves,N., Osman,K.L., Lewandowski,K.S., Carter,D.P., Pullan,S.T., Myers,R., Vipond,R., Chand,M.	2022-09-12T00:00:00Z	Monkeypox virus	Orthopoxvirus	Poxviridae	dsDNA	197177	GenBank	complete				United Kingdom	United Kingdom	Homo sapiens		2022-08-01		Monkeypox virus isolate MPX_L6rBi6_9000265, complete genome
OP415235	Monkeypox virus		Groves,N., Osman,K.L., Lewandowski,K.S., Carter,D.P., Pullan,S.T., Myers,R., Vipond,R., Chand,M.	2022-09-12T00:00:00Z	Monkeypox virus	Orthopoxvirus	Poxviridae	dsDNA	197203	GenBank	complete				United Kingdom	United Kingdom	Homo sapiens		2022-08-01		Monkeypox virus isolate MPX_YhLyQX_9000266, complete genome
OP415237	Monkeypox virus		Groves,N., Osman,K.L., Lewandowski,K.S., Carter,D.P., Pullan,S.T., Myers,R., Vipond,R., Chand,M.	2022-09-12T00:00:00Z	Monkeypox virus	Orthopoxvirus	Poxviridae	dsDNA	197205	GenBank	complete				United Kingdom	United Kingdom	Homo sapiens		2022-08-01		Monkeypox virus isolate MPX_oJ2Z6R_9000271, complete genome
OP415238	Monkeypox virus		Groves,N., Osman,K.L., Lewandowski,K.S., Carter,D.P., Pullan,S.T., Myers,R., Vipond,R., Chand,M.	2022-09-12T00:00:00Z	Monkeypox virus	Orthopoxvirus	Poxviridae	dsDNA	197207	GenBank	complete				United Kingdom	United Kingdom	Homo sapiens		2022-08-01		Monkeypox virus isolate MPX_GGr0lD_9000276, complete genome
OP415239	Monkeypox virus		Groves,N., Osman,K.L., Lewandowski,K.S., Carter,D.P., Pullan,S.T., Myers,R., Vipond,R., Chand,M.	2022-09-12T00:00:00Z	Monkeypox virus	Orthopoxvirus	Poxviridae	dsDNA	197205	GenBank	complete				United Kingdom	United Kingdom	Homo sapiens		2022-08-01		Monkeypox virus isolate MPX_cAC1lu_9000277, complete genome
OP415240	Monkeypox virus		Groves,N., Osman,K.L., Lewandowski,K.S., Carter,D.P., Pullan,S.T., Myers,R., Vipond,R., Chand,M.	2022-09-12T00:00:00Z	Monkeypox virus	Orthopoxvirus	Poxviridae	dsDNA	197203	GenBank	complete				United Kingdom	United Kingdom	Homo sapiens		2022-08-01		Monkeypox virus isolate MPX_OSmnPq_9000278, complete genome
OP415241	Monkeypox virus		Groves,N., Osman,K.L., Lewandowski,K.S., Carter,D.P., Pullan,S.T., Myers,R., Vipond,R., Chand,M.	2022-09-12T00:00:00Z	Monkeypox virus	Orthopoxvirus	Poxviridae	dsDNA	197205	GenBank	complete				United Kingdom	United Kingdom	Homo sapiens		2022-07-01		Monkeypox virus isolate MPX_lBTTWI_9000279, complete genome
OP415242	Monkeypox virus		Groves,N., Osman,K.L., Lewandowski,K.S., Carter,D.P., Pullan,S.T., Myers,R., Vipond,R., Chand,M.	2022-09-12T00:00:00Z	Monkeypox virus	Orthopoxvirus	Poxviridae	dsDNA	197203	GenBank	complete				United Kingdom	United Kingdom	Homo sapiens		2022-08-01		Monkeypox virus isolate MPX_7f1tnH_9000280, complete genome
OP415243	Monkeypox virus		Groves,N., Osman,K.L., Lewandowski,K.S., Carter,D.P., Pullan,S.T., Myers,R., Vipond,R., Chand,M.	2022-09-12T00:00:00Z	Monkeypox virus	Orthopoxvirus	Poxviridae	dsDNA	197205	GenBank	complete				United Kingdom	United Kingdom	Homo sapiens		2022-08-01		Monkeypox virus isolate MPX_vSkiJH_9000281, complete genome
OP415244	Monkeypox virus		Groves,N., Osman,K.L., Lewandowski,K.S., Carter,D.P., Pullan,S.T., Myers,R., Vipond,R., Chand,M.	2022-09-12T00:00:00Z	Monkeypox virus	Orthopoxvirus	Poxviridae	dsDNA	197203	GenBank	complete				United Kingdom	United Kingdom	Homo sapiens		2022-08-01		Monkeypox virus isolate MPX_z0MIuQ_9000282, complete genome
OP415245	Monkeypox virus		Groves,N., Osman,K.L., Lewandowski,K.S., Carter,D.P., Pullan,S.T., Myers,R., Vipond,R., Chand,M.	2022-09-12T00:00:00Z	Monkeypox virus	Orthopoxvirus	Poxviridae	dsDNA	197207	GenBank	complete				United Kingdom	United Kingdom	Homo sapiens		2022-08-01		Monkeypox virus isolate MPX_jW1uT9_9000283, complete genome
OP415246	Monkeypox virus		Groves,N., Osman,K.L., Lewandowski,K.S., Carter,D.P., Pullan,S.T., Myers,R., Vipond,R., Chand,M.	2022-09-12T00:00:00Z	Monkeypox virus	Orthopoxvirus	Poxviridae	dsDNA	197205	GenBank	complete				United Kingdom	United Kingdom	Homo sapiens		2022-08-01		Monkeypox virus isolate MPX_J6xzTO_9000286, complete genome
OP415247	Monkeypox virus		Groves,N., Osman,K.L., Lewandowski,K.S., Carter,D.P., Pullan,S.T., Myers,R., Vipond,R., Chand,M.	2022-09-12T00:00:00Z	Monkeypox virus	Orthopoxvirus	Poxviridae	dsDNA	197205	GenBank	complete				United Kingdom	United Kingdom	Homo sapiens	swab	2022-08-01		Monkeypox virus isolate MPX_J6xzTO_9000287, complete genome
OP415248	Monkeypox virus		Groves,N., Osman,K.L., Lewandowski,K.S., Carter,D.P., Pullan,S.T., Myers,R., Vipond,R., Chand,M.	2022-09-12T00:00:00Z	Monkeypox virus	Orthopoxvirus	Poxviridae	dsDNA	197179	GenBank	complete				United Kingdom	United Kingdom	Homo sapiens		2022-08-01		Monkeypox virus isolate MPX_XJRG9b_9000293, complete genome
OP415249	Monkeypox virus		Groves,N., Osman,K.L., Lewandowski,K.S., Carter,D.P., Pullan,S.T., Myers,R., Vipond,R., Chand,M.	2022-09-12T00:00:00Z	Monkeypox virus	Orthopoxvirus	Poxviridae	dsDNA	197205	GenBank	complete				United Kingdom	United Kingdom	Homo sapiens		2022-08-01		Monkeypox virus isolate MPX_nKUAZz_9000294, complete genome
OP415250	Monkeypox virus		Groves,N., Osman,K.L., Lewandowski,K.S., Carter,D.P., Pullan,S.T., Myers,R., Vipond,R., Chand,M.	2022-09-12T00:00:00Z	Monkeypox virus	Orthopoxvirus	Poxviridae	dsDNA	197204	GenBank	complete				United Kingdom	United Kingdom	Homo sapiens		2022-08-01		Monkeypox virus isolate MPX_xSF5DR_9000295, complete genome
OP415251	Monkeypox virus		Groves,N., Osman,K.L., Lewandowski,K.S., Carter,D.P., Pullan,S.T., Myers,R., Vipond,R., Chand,M.	2022-09-12T00:00:00Z	Monkeypox virus	Orthopoxvirus	Poxviridae	dsDNA	197205	GenBank	complete				United Kingdom	United Kingdom	Homo sapiens		2022-08-01		Monkeypox virus isolate MPX_eobXCZ_9000296, complete genome
OP415252	Monkeypox virus		Groves,N., Osman,K.L., Lewandowski,K.S., Carter,D.P., Pullan,S.T., Myers,R., Vipond,R., Chand,M.	2022-09-12T00:00:00Z	Monkeypox virus	Orthopoxvirus	Poxviridae	dsDNA	197205	GenBank	complete				United Kingdom	United Kingdom	Homo sapiens		2022-08-01		Monkeypox virus isolate MPX_WOcPOH_9000297, complete genome
OP415253	Monkeypox virus		Groves,N., Osman,K.L., Lewandowski,K.S., Carter,D.P., Pullan,S.T., Myers,R., Vipond,R., Chand,M.	2022-09-12T00:00:00Z	Monkeypox virus	Orthopoxvirus	Poxviridae	dsDNA	197205	GenBank	complete				United Kingdom	United Kingdom	Homo sapiens		2022-08-01		Monkeypox virus isolate MPX_cbQgLw_9000299, complete genome
OP415254	Monkeypox virus		Groves,N., Osman,K.L., Lewandowski,K.S., Carter,D.P., Pullan,S.T., Myers,R., Vipond,R., Chand,M.	2022-09-12T00:00:00Z	Monkeypox virus	Orthopoxvirus	Poxviridae	dsDNA	197205	GenBank	complete				United Kingdom	United Kingdom	Homo sapiens		2022-08-01		Monkeypox virus isolate MPX_imBNaw_9000300, complete genome
OP415255	Monkeypox virus		Groves,N., Osman,K.L., Lewandowski,K.S., Carter,D.P., Pullan,S.T., Myers,R., Vipond,R., Chand,M.	2022-09-12T00:00:00Z	Monkeypox virus	Orthopoxvirus	Poxviridae	dsDNA	197203	GenBank	complete				United Kingdom	United Kingdom	Homo sapiens		2022-08-01		Monkeypox virus isolate MPX_GZUtx9_9000301, complete genome
OP415256	Monkeypox virus		Groves,N., Osman,K.L., Lewandowski,K.S., Carter,D.P., Pullan,S.T., Myers,R., Vipond,R., Chand,M.	2022-09-12T00:00:00Z	Monkeypox virus	Orthopoxvirus	Poxviridae	dsDNA	197205	GenBank	complete				United Kingdom	United Kingdom	Homo sapiens		2022-08-01		Monkeypox virus isolate MPX_jTHLhj_9000307, complete genome
OP415257	Monkeypox virus		Groves,N., Osman,K.L., Lewandowski,K.S., Carter,D.P., Pullan,S.T., Myers,R., Vipond,R., Chand,M.	2022-09-12T00:00:00Z	Monkeypox virus	Orthopoxvirus	Poxviridae	dsDNA	197205	GenBank	complete				United Kingdom	United Kingdom	Homo sapiens		2022-08-01		Monkeypox virus isolate MPX_eunRrC_9000312, complete genome
OP415258	Monkeypox virus		Groves,N., Osman,K.L., Lewandowski,K.S., Carter,D.P., Pullan,S.T., Myers,R., Vipond,R., Chand,M.	2022-09-12T00:00:00Z	Monkeypox virus	Orthopoxvirus	Poxviridae	dsDNA	197194	GenBank	complete				United Kingdom	United Kingdom	Homo sapiens	lesion	2022-08-01		Monkeypox virus isolate MPX_XAF7gk_9000317, complete genome
OP415259	Monkeypox virus		Groves,N., Osman,K.L., Lewandowski,K.S., Carter,D.P., Pullan,S.T., Myers,R., Vipond,R., Chand,M.	2022-09-12T00:00:00Z	Monkeypox virus	Orthopoxvirus	Poxviridae	dsDNA	197205	GenBank	complete				United Kingdom	United Kingdom	Homo sapiens		2022-08-01		Monkeypox virus isolate MPX_VghSe2_9000318, complete genome
OP415260	Monkeypox virus		Groves,N., Osman,K.L., Lewandowski,K.S., Carter,D.P., Pullan,S.T., Myers,R., Vipond,R., Chand,M.	2022-09-12T00:00:00Z	Monkeypox virus	Orthopoxvirus	Poxviridae	dsDNA	197205	GenBank	complete				United Kingdom	United Kingdom	Homo sapiens	lesion	2022-08-01		Monkeypox virus isolate MPX_PZ8OdF_9000319, complete genome
OP415261	Monkeypox virus		Groves,N., Osman,K.L., Lewandowski,K.S., Carter,D.P., Pullan,S.T., Myers,R., Vipond,R., Chand,M.	2022-09-12T00:00:00Z	Monkeypox virus	Orthopoxvirus	Poxviridae	dsDNA	197205	GenBank	complete				United Kingdom	United Kingdom	Homo sapiens		2022-08-01		Monkeypox virus isolate MPX_1bN2W6_9000321, complete genome
OP415262	Monkeypox virus		Groves,N., Osman,K.L., Lewandowski,K.S., Carter,D.P., Pullan,S.T., Myers,R., Vipond,R., Chand,M.	2022-09-12T00:00:00Z	Monkeypox virus	Orthopoxvirus	Poxviridae	dsDNA	197207	GenBank	complete				United Kingdom	United Kingdom	Homo sapiens	oronasopharynx	2022-08-01		Monkeypox virus isolate MPX_Gb1XpC_9000323, complete genome
OP415263	Monkeypox virus		Groves,N., Osman,K.L., Lewandowski,K.S., Carter,D.P., Pullan,S.T., Myers,R., Vipond,R., Chand,M.	2022-09-12T00:00:00Z	Monkeypox virus	Orthopoxvirus	Poxviridae	dsDNA	197205	GenBank	complete				United Kingdom	United Kingdom	Homo sapiens		2022-08-01		Monkeypox virus isolate MPX_1bN2W6_9000324, complete genome
OP415264	Monkeypox virus		Groves,N., Osman,K.L., Lewandowski,K.S., Carter,D.P., Pullan,S.T., Myers,R., Vipond,R., Chand,M.	2022-09-12T00:00:00Z	Monkeypox virus	Orthopoxvirus	Poxviridae	dsDNA	197163	GenBank	complete				United Kingdom	United Kingdom	Homo sapiens		2022-08-01		Monkeypox virus isolate MPX_Tga3e9_9000325, complete genome
OP415265	Monkeypox virus		Groves,N., Osman,K.L., Lewandowski,K.S., Carter,D.P., Pullan,S.T., Myers,R., Vipond,R., Chand,M.	2022-09-12T00:00:00Z	Monkeypox virus	Orthopoxvirus	Poxviridae	dsDNA	197205	GenBank	complete				United Kingdom	United Kingdom	Homo sapiens		2022-08-01		Monkeypox virus isolate MPX_7eECz2_9000326, complete genome
OP415266	Monkeypox virus		Groves,N., Osman,K.L., Lewandowski,K.S., Carter,D.P., Pullan,S.T., Myers,R., Vipond,R., Chand,M.	2022-09-12T00:00:00Z	Monkeypox virus	Orthopoxvirus	Poxviridae	dsDNA	197208	GenBank	complete				United Kingdom	United Kingdom	Homo sapiens		2022-08-01		Monkeypox virus isolate MPX_ElGfGw_9000328, complete genome
OP415267	Monkeypox virus		Groves,N., Osman,K.L., Lewandowski,K.S., Carter,D.P., Pullan,S.T., Myers,R., Vipond,R., Chand,M.	2022-09-12T00:00:00Z	Monkeypox virus	Orthopoxvirus	Poxviridae	dsDNA	197205	GenBank	complete				United Kingdom	United Kingdom	Homo sapiens		2022-08-01		Monkeypox virus isolate MPX_rYdyAi_9000329, complete genome
OP415268	Monkeypox virus		Groves,N., Osman,K.L., Lewandowski,K.S., Carter,D.P., Pullan,S.T., Myers,R., Vipond,R., Chand,M.	2022-09-12T00:00:00Z	Monkeypox virus	Orthopoxvirus	Poxviridae	dsDNA	197207	GenBank	complete				United Kingdom	United Kingdom	Homo sapiens		2022-08-01		Monkeypox virus isolate MPX_Qjmiyl_9000330, complete genome
OP415269	Monkeypox virus		Groves,N., Osman,K.L., Lewandowski,K.S., Carter,D.P., Pullan,S.T., Myers,R., Vipond,R., Chand,M.	2022-09-12T00:00:00Z	Monkeypox virus	Orthopoxvirus	Poxviridae	dsDNA	197205	GenBank	complete				United Kingdom	United Kingdom	Homo sapiens		2022-08-01		Monkeypox virus isolate MPX_i0Eo3X_9000331, complete genome
OP415271	Monkeypox virus		Groves,N., Osman,K.L., Lewandowski,K.S., Carter,D.P., Pullan,S.T., Myers,R., Vipond,R., Chand,M.	2022-09-12T00:00:00Z	Monkeypox virus	Orthopoxvirus	Poxviridae	dsDNA	197205	GenBank	complete				United Kingdom	United Kingdom	Homo sapiens		2022-08-01		Monkeypox virus isolate MPX_Mfh7qh_9000333, complete genome
OP415272	Monkeypox virus		Groves,N., Osman,K.L., Lewandowski,K.S., Carter,D.P., Pullan,S.T., Myers,R., Vipond,R., Chand,M.	2022-09-12T00:00:00Z	Monkeypox virus	Orthopoxvirus	Poxviridae	dsDNA	197205	GenBank	complete				United Kingdom	United Kingdom	Homo sapiens		2022-08-01		Monkeypox virus isolate MPX_bSkpM3_9000334, complete genome
OP415273	Monkeypox virus		Groves,N., Osman,K.L., Lewandowski,K.S., Carter,D.P., Pullan,S.T., Myers,R., Vipond,R., Chand,M.	2022-09-12T00:00:00Z	Monkeypox virus	Orthopoxvirus	Poxviridae	dsDNA	197205	GenBank	complete				United Kingdom	United Kingdom	Homo sapiens		2022-08-01		Monkeypox virus isolate MPX_L0aaxP_9000335, complete genome
OP415274	Monkeypox virus		Groves,N., Osman,K.L., Lewandowski,K.S., Carter,D.P., Pullan,S.T., Myers,R., Vipond,R., Chand,M.	2022-09-12T00:00:00Z	Monkeypox virus	Orthopoxvirus	Poxviridae	dsDNA	197205	GenBank	complete				United Kingdom	United Kingdom	Homo sapiens		2022-08-01		Monkeypox virus isolate MPX_i96eY5_9000346, complete genome
OP415276	Monkeypox virus		Groves,N., Osman,K.L., Lewandowski,K.S., Carter,D.P., Pullan,S.T., Myers,R., Vipond,R., Chand,M.	2022-09-12T00:00:00Z	Monkeypox virus	Orthopoxvirus	Poxviridae	dsDNA	197165	GenBank	complete				United Kingdom	United Kingdom	Homo sapiens		2022-08-01		Monkeypox virus isolate MPX_KV9qz9_9000349, complete genome
OP415277	Monkeypox virus		Groves,N., Osman,K.L., Lewandowski,K.S., Carter,D.P., Pullan,S.T., Myers,R., Vipond,R., Chand,M.	2022-09-12T00:00:00Z	Monkeypox virus	Orthopoxvirus	Poxviridae	dsDNA	197205	GenBank	complete				United Kingdom	United Kingdom	Homo sapiens		2022-08-01		Monkeypox virus isolate MPX_znBYiF_9000350, complete genome
OP415278	Monkeypox virus		Groves,N., Osman,K.L., Lewandowski,K.S., Carter,D.P., Pullan,S.T., Myers,R., Vipond,R., Chand,M.	2022-09-12T00:00:00Z	Monkeypox virus	Orthopoxvirus	Poxviridae	dsDNA	197205	GenBank	complete				United Kingdom	United Kingdom	Homo sapiens		2022-08-01		Monkeypox virus isolate MPX_ev2D41_9000352, complete genome
OP415280	Monkeypox virus		Groves,N., Osman,K.L., Lewandowski,K.S., Carter,D.P., Pullan,S.T., Myers,R., Vipond,R., Chand,M.	2022-09-12T00:00:00Z	Monkeypox virus	Orthopoxvirus	Poxviridae	dsDNA	197205	GenBank	complete				United Kingdom	United Kingdom	Homo sapiens	feces	2022-08-01		Monkeypox virus isolate MPX_3LjZEY_9000355, complete genome
OP415281	Monkeypox virus		Groves,N., Osman,K.L., Lewandowski,K.S., Carter,D.P., Pullan,S.T., Myers,R., Vipond,R., Chand,M.	2022-09-12T00:00:00Z	Monkeypox virus	Orthopoxvirus	Poxviridae	dsDNA	197205	GenBank	complete				United Kingdom	United Kingdom	Homo sapiens		2022-08-01		Monkeypox virus isolate MPX_hSAaEl_9000356, complete genome
OP415282	Monkeypox virus		Groves,N., Osman,K.L., Lewandowski,K.S., Carter,D.P., Pullan,S.T., Myers,R., Vipond,R., Chand,M.	2022-09-12T00:00:00Z	Monkeypox virus	Orthopoxvirus	Poxviridae	dsDNA	197205	GenBank	complete				United Kingdom	United Kingdom	Homo sapiens		2022-08-01		Monkeypox virus isolate MPX_yttrq1_9000358, complete genome
OP415283	Monkeypox virus		Groves,N., Osman,K.L., Lewandowski,K.S., Carter,D.P., Pullan,S.T., Myers,R., Vipond,R., Chand,M.	2022-09-12T00:00:00Z	Monkeypox virus	Orthopoxvirus	Poxviridae	dsDNA	197207	GenBank	complete				United Kingdom	United Kingdom	Homo sapiens		2022-08-01		Monkeypox virus isolate MPX_QfgFmq_9000359, complete genome
OP422340	Monkeypox virus		Camp,J.V., Redlberger-Fritz,M., Aberle,S.W.	2022-09-13T00:00:00Z	Monkeypox virus	Orthopoxvirus	Poxviridae	dsDNA	197204	GenBank	complete				Austria	Austria	Homo sapiens		2022-07-13		Monkeypox virus isolate hMPXV/Austria/MUW1533948/2022, complete genome
OP422341	Monkeypox virus		Camp,J.V., Redlberger-Fritz,M., Aberle,S.W.	2022-09-13T00:00:00Z	Monkeypox virus	Orthopoxvirus	Poxviridae	dsDNA	197205	GenBank	complete				Austria	Austria	Homo sapiens		2022-08-01		Monkeypox virus isolate hMPXV/Austria/MUW1538395/2022, complete genome
OP422342	Monkeypox virus		Camp,J.V., Redlberger-Fritz,M., Aberle,S.W.	2022-09-13T00:00:00Z	Monkeypox virus	Orthopoxvirus	Poxviridae	dsDNA	197204	GenBank	complete				Austria	Austria	Homo sapiens		2022-08-02		Monkeypox virus isolate hMPXV/Austria/MUW1539124/2022, complete genome
OP422343	Monkeypox virus		Camp,J.V., Redlberger-Fritz,M., Aberle,S.W.	2022-09-13T00:00:00Z	Monkeypox virus	Orthopoxvirus	Poxviridae	dsDNA	197204	GenBank	complete				Austria	Austria	Homo sapiens		2022-08-08		Monkeypox virus isolate hMPXV/Austria/MUW1540386/2022, complete genome
OP431825	Monkeypox virus		Tegomoh,B., Cross,S.T., Chapman,R.C., Bernhard,K., McCutchen,E.L., Fauver,J.R., Pratt,C.B., Warden,D.E., Iwen,P.C., Donahue,M., Wiley,M.R.	2022-09-14T00:00:00Z	Monkeypox virus	Orthopoxvirus	Poxviridae	dsDNA	197199	GenBank	complete				USA: Nebraska	USA	Homo sapiens		2022-08-07		Monkeypox virus isolate MPXV22/human/USA-NE-127, complete genome
OP431826	Monkeypox virus		Tegomoh,B., Cross,S.T., Chapman,R.C., Bernhard,K., McCutchen,E.L., Fauver,J.R., Pratt,C.B., Warden,D.E., Iwen,P.C., Donahue,M., Wiley,M.R.	2022-09-14T00:00:00Z	Monkeypox virus	Orthopoxvirus	Poxviridae	dsDNA	197199	GenBank	complete				USA: Nebraska	USA	Homo sapiens		2022-08-12		Monkeypox virus isolate MPXV22/human/USA-NE-154, complete genome
OP431827	Monkeypox virus		Tegomoh,B., Cross,S.T., Chapman,R.C., Bernhard,K., McCutchen,E.L., Fauver,J.R., Pratt,C.B., Warden,D.E., Iwen,P.C., Donahue,M., Wiley,M.R.	2022-09-14T00:00:00Z	Monkeypox virus	Orthopoxvirus	Poxviridae	dsDNA	197199	GenBank	complete				USA: Nebraska	USA	Homo sapiens		2022-08-15		Monkeypox virus isolate MPXV22/human/USA-NE-176, complete genome
OP431828	Monkeypox virus		Tegomoh,B., Cross,S.T., Chapman,R.C., Bernhard,K., McCutchen,E.L., Fauver,J.R., Pratt,C.B., Warden,D.E., Iwen,P.C., Donahue,M., Wiley,M.R.	2022-09-14T00:00:00Z	Monkeypox virus	Orthopoxvirus	Poxviridae	dsDNA	197199	GenBank	complete				USA: Nebraska	USA	Homo sapiens		2022-08-17		Monkeypox virus isolate MPXV22/human/USA-NE-181, complete genome
OP431829	Monkeypox virus		Tegomoh,B., Cross,S.T., Chapman,R.C., Bernhard,K., McCutchen,E.L., Fauver,J.R., Pratt,C.B., Warden,D.E., Iwen,P.C., Donahue,M., Wiley,M.R.	2022-09-14T00:00:00Z	Monkeypox virus	Orthopoxvirus	Poxviridae	dsDNA	197199	GenBank	complete				USA: Nebraska	USA	Homo sapiens		2022-08-20		Monkeypox virus isolate MPXV22/human/USA-NE-199, complete genome
OP434519	Monkeypox virus	SRR20913436	Sereewit,J., Xie,H., Roychoudhury,P., Greninger,A.L.	2022-09-14T00:00:00Z	Monkeypox virus	Orthopoxvirus	Poxviridae	dsDNA	190293	GenBank	complete				USA: WA	USA	Homo sapiens		2022-07-01	SAMN30174639	Monkeypox virus isolate MpxV/human/USA/WA-UW-074978/2022, complete genome
OP442936	Monkeypox virus	SRR21236090	Sereewit,J., Xie,H., Roychoudhury,P., Greninger,A.L.	2022-09-15T00:00:00Z	Monkeypox virus	Orthopoxvirus	Poxviridae	dsDNA	197175	GenBank	complete				USA: OH	USA	Homo sapiens		2022-07-01	SAMN30526450	Monkeypox virus isolate MpxV/human/USA/OH-UW-070197/2022, complete genome
OP442937	Monkeypox virus	SRR20913441	Sereewit,J., Xie,H., Roychoudhury,P., Greninger,A.L.	2022-09-15T00:00:00Z	Monkeypox virus	Orthopoxvirus	Poxviridae	dsDNA	197170	GenBank	complete				USA: OH	USA	Homo sapiens		2022-07-01	SAMN30174645	Monkeypox virus isolate MpxV/human/USA/OH-UW-070832/2022, complete genome
OP442938	Monkeypox virus	SRR21598457	Sereewit,J., Xie,H., Roychoudhury,P., Greninger,A.L.	2022-09-15T00:00:00Z	Monkeypox virus	Orthopoxvirus	Poxviridae	dsDNA	197177	GenBank	complete				USA: OH	USA	Homo sapiens		2022-07-01	SAMN30879562	Monkeypox virus isolate MpxV/human/USA/OH-UW-071048/2022, complete genome
OP442939	Monkeypox virus	SRR21236093	Sereewit,J., Xie,H., Roychoudhury,P., Greninger,A.L.	2022-09-15T00:00:00Z	Monkeypox virus	Orthopoxvirus	Poxviridae	dsDNA	197170	GenBank	complete				USA: OH	USA	Homo sapiens		2022-07-01	SAMN30526447	Monkeypox virus isolate MpxV/human/USA/OH-UW-078962/2022, complete genome
OP442940	Monkeypox virus	SRR21236113	Sereewit,J., Xie,H., Roychoudhury,P., Greninger,A.L.	2022-09-15T00:00:00Z	Monkeypox virus	Orthopoxvirus	Poxviridae	dsDNA	197192	GenBank	complete				USA: OH	USA	Homo sapiens		2022-08-01	SAMN30526429	Monkeypox virus isolate MpxV/human/USA/OH-UW-086376/2022, complete genome
OP442941	Monkeypox virus	SRR21236117	Sereewit,J., Xie,H., Roychoudhury,P., Greninger,A.L.	2022-09-15T00:00:00Z	Monkeypox virus	Orthopoxvirus	Poxviridae	dsDNA	197178	GenBank	complete				USA: WA	USA	Homo sapiens		2022-08-01	SAMN30526425	Monkeypox virus isolate MpxV/human/USA/WA-UW-082488/2022, complete genome
OP442942	Monkeypox virus	SRR21236107	Sereewit,J., Xie,H., Roychoudhury,P., Greninger,A.L.	2022-09-15T00:00:00Z	Monkeypox virus	Orthopoxvirus	Poxviridae	dsDNA	197178	GenBank	complete				USA: WA	USA	Homo sapiens		2022-08-01	SAMN30526434	Monkeypox virus isolate MpxV/human/USA/WA-UW-084331/2022, complete genome
OP442945	Monkeypox virus	SRR21524973	Sereewit,J., Xie,H., Roychoudhury,P., Greninger,A.L.	2022-09-15T00:00:00Z	Monkeypox virus	Orthopoxvirus	Poxviridae	dsDNA	197189	GenBank	complete				USA: WA	USA	Homo sapiens		2022-08-01	SAMN30797802	Monkeypox virus isolate MpxV/human/USA/WA-UW-083698/2022, complete genome
OP442946	Monkeypox virus	SRR21524975	Sereewit,J., Xie,H., Roychoudhury,P., Greninger,A.L.	2022-09-15T00:00:00Z	Monkeypox virus	Orthopoxvirus	Poxviridae	dsDNA	197190	GenBank	complete				USA: WA	USA	Homo sapiens		2022-08-01	SAMN30797783	Monkeypox virus isolate MpxV/human/USA/WA-UW-085393/2022, complete genome
OP442947	Monkeypox virus	SRR21524979	Sereewit,J., Xie,H., Roychoudhury,P., Greninger,A.L.	2022-09-15T00:00:00Z	Monkeypox virus	Orthopoxvirus	Poxviridae	dsDNA	197186	GenBank	complete				USA: WA	USA	Homo sapiens		2022-08-01	SAMN30797797	Monkeypox virus isolate MpxV/human/USA/WA-UW-088793/2022, complete genome
OP459202	Monkeypox virus	SRR21677076	Gigante,C.M., Pavlick,J., Zhao,H., Batra,D., Hetrick,E.E., Howard,D.T., Kovar,L., Seabolt,M.H., Weigand,M.R., Burroughs,M., Lee,J., Wilkins,K., McCollum,A., Hutson,C., Davidson,W., Rao,A., Parrott,T., Li,Y.	2022-09-19T00:00:00Z	Monkeypox virus	Orthopoxvirus	Poxviridae	dsDNA	197224	GenBank	complete				USA: GA	USA	Homo sapiens		2022-06-01	SAMN30890599	Monkeypox virus isolate MPXV_USA_2022_GA0005, complete genome
OX248696	Monkeypox virus	ERR9982201		2022-07-27T00:00:00Z	Monkeypox virus	Orthopoxvirus	Poxviridae	dsDNA	197107	GenBank	complete				Slovakia	Slovakia	Homo sapiens		2022-07-04	SAMEA110407587	Monkeypox virus isolate RNA genome assembly, complete genome: monopartite
OX261748	Monkeypox virus	ERR10019298		2022-08-07T00:00:00Z	Monkeypox virus	Orthopoxvirus	Poxviridae	dsDNA	197113	GenBank	complete				Slovakia	Slovakia	Homo sapiens		2022-07-13	SAMEA110455081	Monkeypox virus isolate RNA genome assembly, complete genome: monopartite
OX261749	Monkeypox virus	ERR10019299		2022-08-07T00:00:00Z	Monkeypox virus	Orthopoxvirus	Poxviridae	dsDNA	197101	GenBank	complete				Slovakia	Slovakia	Homo sapiens		2022-07-20	SAMEA110455082	Monkeypox virus isolate RNA genome assembly, complete genome: monopartite
OX291424	Monkeypox virus			2022-08-23T00:00:00Z	Monkeypox virus	Orthopoxvirus	Poxviridae	dsDNA	197113	GenBank	complete				Slovakia	Slovakia	Homo sapiens		2022-07-25	SAMEA110674830	Monkeypox virus isolate RNA genome assembly, complete genome: monopartite
OX291435	Monkeypox virus			2022-08-23T00:00:00Z	Monkeypox virus	Orthopoxvirus	Poxviridae	dsDNA	197084	GenBank	complete				Slovakia	Slovakia	Homo sapiens		2022-07-25	SAMEA110674831	Monkeypox virus isolate RNA genome assembly, complete genome: monopartite
OX291676	Monkeypox virus	ERR10094837		2022-08-23T00:00:00Z	Monkeypox virus	Orthopoxvirus	Poxviridae	dsDNA	197108	GenBank	complete				Slovakia	Slovakia	Homo sapiens		2022-08-01	SAMEA110674833	Monkeypox virus isolate RNA genome assembly, complete genome: monopartite
OX291694	Monkeypox virus	ERR10094838		2022-08-23T00:00:00Z	Monkeypox virus	Orthopoxvirus	Poxviridae	dsDNA	197113	GenBank	complete				Slovakia	Slovakia	Homo sapiens		2022-08-01	SAMEA110674834	Monkeypox virus isolate RNA genome assembly, complete genome: monopartite
OX291780	Monkeypox virus	ERR10094836		2022-08-23T00:00:00Z	Monkeypox virus	Orthopoxvirus	Poxviridae	dsDNA	197109	GenBank	complete				Slovakia	Slovakia	Homo sapiens		2022-07-25	SAMEA110674832	Monkeypox virus isolate RNA genome assembly, complete genome: monopartite
OX297403	Monkeypox virus	ERR10107968		2022-08-24T00:00:00Z	Monkeypox virus	Orthopoxvirus	Poxviridae	dsDNA	197106	GenBank	complete				Slovakia	Slovakia	Homo sapiens		2022-08-09	SAMEA110692729	Monkeypox virus isolate RNA genome assembly, complete genome: monopartite
